# Supplementary material for: Inventory of the urban flora of Budapest (Hungary) highlighting new and noteworthy floristic records
Source: Biodivers Data J. 2023 Nov 27;11:e110450. doi: 10.3897/BDJ.11.e110450 (PMC10696606; doi:10.3897/BDJ.11.e110450)
Supplement: XML Treatment for Begonia cucullata [file BDJ.11.e110450-treatment4.xml]

<!DOCTYPE tp:taxon-treatment
  PUBLIC "-//TaxonX//DTD Taxonomic Treatment Publishing DTD v0 20100105//EN" "tax-treatment-NSO.dtd">
<tp:taxon-treatment xmlns:tp="http://www.plazi.org/taxpub"><tp:treatment-meta><mixed-citation publication-type="journal"><person-group><name><surname>Rigó</surname><given-names>Attila</given-names></name><name><surname>Malatinszky</surname><given-names>Ákos</given-names></name><name><surname>Barina</surname><given-names>Zoltán</given-names></name></person-group><article-title>Inventory of the urban flora of Budapest (Hungary) highlighting new and noteworthy floristic records</article-title><source>Biodivers Data J</source><day>27</day><month>11</month><year>2023</year><volume>11</volume><pub-id pub-id-type="doi">10.3897/BDJ.11.e110450</pub-id></mixed-citation></tp:treatment-meta><tp:nomenclature><tp:taxon-name>
            <object-id xmlns:xlink="http://www.w3.org/1999/xlink" content-type="arpha" xlink:type="simple">2C83972C-E328-56D5-A02C-7239EB0340C5</object-id>
            <tp:taxon-name-part taxon-name-part-type="genus">Begonia</tp:taxon-name-part>
            <tp:taxon-name-part taxon-name-part-type="species">cucullata</tp:taxon-name-part>
          </tp:taxon-name><tp:taxon-authority>Willd. 1805</tp:taxon-authority></tp:nomenclature><tp:treatment-sec sec-type="materials"><title>Materials</title><list list-type="alpha-lower" list-content="occurrences"><list-item><p><bold>Type status:</bold> <named-content xmlns:xlink="http://www.w3.org/1999/xlink" content-type="dwc:typeStatus" xlink:type="simple">Other material</named-content>. <bold>Occurrence:</bold> recordedBy: <named-content xmlns:xlink="http://www.w3.org/1999/xlink" content-type="dwc:recordedBy" xlink:type="simple">Attila Rigó</named-content>; individualCount: <named-content xmlns:xlink="http://www.w3.org/1999/xlink" content-type="dwc:individualCount" xlink:type="simple">5</named-content>; reproductiveCondition: <named-content xmlns:xlink="http://www.w3.org/1999/xlink" content-type="dwc:reproductiveCondition" xlink:type="simple">in bloom</named-content>; occurrenceID: <named-content xmlns:xlink="http://www.w3.org/1999/xlink" content-type="dwc:occurrenceID" xlink:type="simple">EFA2F61A-06CD-5BD1-B5A3-A19A17DE8FBD</named-content>; <bold>Taxon:</bold> scientificName: <named-content xmlns:xlink="http://www.w3.org/1999/xlink" content-type="dwc:scientificName" xlink:type="simple"><tp:taxon-name><tp:taxon-name-part taxon-name-part-type="genus" reg="Begonia">Begonia</tp:taxon-name-part><tp:taxon-name-part taxon-name-part-type="species" reg="cucullata">cucullata</tp:taxon-name-part></tp:taxon-name></named-content>; family: <named-content xmlns:xlink="http://www.w3.org/1999/xlink" content-type="dwc:family" xlink:type="simple"><tp:taxon-name><tp:taxon-name-part taxon-name-part-type="family">Begoniaceae</tp:taxon-name-part></tp:taxon-name></named-content>; taxonRank: <named-content xmlns:xlink="http://www.w3.org/1999/xlink" content-type="dwc:taxonRank" xlink:type="simple">species</named-content>; <bold>Location:</bold> continent: <named-content xmlns:xlink="http://www.w3.org/1999/xlink" content-type="dwc:continent" xlink:type="simple">Europe</named-content>; country: <named-content xmlns:xlink="http://www.w3.org/1999/xlink" content-type="dwc:country" xlink:type="simple">Hungary</named-content>; county: <named-content xmlns:xlink="http://www.w3.org/1999/xlink" content-type="dwc:county" xlink:type="simple">Budapest</named-content>; municipality: <named-content xmlns:xlink="http://www.w3.org/1999/xlink" content-type="dwc:municipality" xlink:type="simple">Budapest XI.</named-content>; locality: <named-content xmlns:xlink="http://www.w3.org/1999/xlink" content-type="dwc:locality" xlink:type="simple">Regős street</named-content>; decimalLatitude: <named-content xmlns:xlink="http://www.w3.org/1999/xlink" content-type="dwc:decimalLatitude" xlink:type="simple">47.468795</named-content>; decimalLongitude: <named-content xmlns:xlink="http://www.w3.org/1999/xlink" content-type="dwc:decimalLongitude" xlink:type="simple">19.002185</named-content>; <bold>Identification:</bold> identifiedBy: <named-content xmlns:xlink="http://www.w3.org/1999/xlink" content-type="dwc:identifiedBy" xlink:type="simple">Attila Rigó</named-content>; <bold>Event:</bold> eventDate: <named-content xmlns:xlink="http://www.w3.org/1999/xlink" content-type="dwc:eventDate" xlink:type="simple">18/09/2022</named-content>; habitat: <named-content xmlns:xlink="http://www.w3.org/1999/xlink" content-type="dwc:habitat" xlink:type="simple">crevices in pavement</named-content></p></list-item></list></tp:treatment-sec><tp:treatment-sec sec-type="Notes"><title>Notes</title><p>A widely cultivated ornamental of South American origin that became naturalised and even invasive in tropical and subtropical regions (<xref ref-type="bibr" rid="B10276033">Lim 2014</xref>). The species only appears as a casual in Europe (e.g. <xref ref-type="bibr" rid="B10044098">Verloove 2006</xref>). There were some recent records of the species from Hungary (<xref ref-type="bibr" rid="B10044079">Rigó 2019</xref>, <xref ref-type="bibr" rid="B10044088">Rigó and Barina 2020</xref> and <xref ref-type="bibr" rid="B10044015">Wirth et al. 2020a</xref>).</p></tp:treatment-sec><ref-list><ref id="B10276033"><element-citation xmlns:xlink="http://www.w3.org/1999/xlink" publication-type="chapter" xlink:type="simple"><person-group person-group-type="author"><name name-style="western"><surname>Lim</surname><given-names>T. K.</given-names></name></person-group><year>2014</year><chapter-title>Begonia cucullata var. cucullata</chapter-title><person-group person-group-type="editor"><name name-style="western"><surname>Lim</surname><given-names>T. K.</given-names></name></person-group><source>Edible medicinal and non-medicinal plants. Volume 7, Flowers</source><publisher-name>Springer</publisher-name><publisher-loc>Dordrecht</publisher-loc><size units="page">551-555</size><pub-id pub-id-type="doi">10.1007/978-94-007-7395-0_35</pub-id><isbn>978-94-007-7394-3</isbn></element-citation></ref><ref id="B10044098"><element-citation xmlns:xlink="http://www.w3.org/1999/xlink" publication-type="article" xlink:type="simple"><person-group person-group-type="author"><name name-style="western"><surname>Verloove</surname><given-names>Filip</given-names></name></person-group><year>2006</year><article-title>Catalogue of neophytes in Belgium (1800-2005)</article-title><source>Scripta Botanica Belgica</source><volume>39</volume><fpage>1</fpage><lpage>89</lpage></element-citation></ref><ref id="B10044079"><element-citation xmlns:xlink="http://www.w3.org/1999/xlink" publication-type="article" xlink:type="simple"><person-group person-group-type="author"><name name-style="western"><surname>Rigó</surname><given-names>Attila</given-names></name></person-group><year>2019</year><article-title>Additions to the Distribution atlas of vascular plants of Hungary</article-title><source>Studia Botanica Hungarica</source><volume>50</volume><issue>1</issue><fpage>185</fpage><lpage>224</lpage><pub-id pub-id-type="doi">10.17110/studbot.2019.50.1.185</pub-id></element-citation></ref><ref id="B10044088"><element-citation xmlns:xlink="http://www.w3.org/1999/xlink" publication-type="article" xlink:type="simple"><person-group person-group-type="author"><name name-style="western"><surname>Rigó</surname><given-names>Attila</given-names></name><name name-style="western"><surname>Barina</surname><given-names>Zoltán</given-names></name></person-group><year>2020</year><article-title>Methodology of the habitat classification of anthropogenic urban areas in Budapest (Hungary)</article-title><source>Biologia Futura</source><volume>71</volume><fpage>53</fpage><lpage>68</lpage><pub-id pub-id-type="doi">10.1007/s42977-020-00011-x</pub-id></element-citation></ref><ref id="B10044015"><element-citation xmlns:xlink="http://www.w3.org/1999/xlink" publication-type="article" xlink:type="simple"><person-group person-group-type="author"><name name-style="western"><surname>Wirth</surname><given-names>Tamás</given-names></name><name name-style="western"><surname>Kovács</surname><given-names>Dániel</given-names></name><name name-style="western"><surname>Csiky</surname><given-names>János</given-names></name></person-group><year>2020</year><article-title>Adatok és kiegészítések a magyarországi adventív flóra kivadult, meghonosodott és potenciális inváziós fajainak ismeretéhez</article-title><source>Kitaibelia</source><volume>25</volume><issue>2</issue><fpage>111</fpage><lpage>156</lpage><pub-id pub-id-type="doi">10.17542/kit.25.111</pub-id></element-citation></ref></ref-list></tp:taxon-treatment>
