# Supplementary material for: Inventory of the urban flora of Budapest (Hungary) highlighting new and noteworthy floristic records
Source: Biodivers Data J. 2023 Nov 27;11:e110450. doi: 10.3897/BDJ.11.e110450 (PMC10696606; doi:10.3897/BDJ.11.e110450)
Supplement: XML Treatment for Catapodium rigidum [file BDJ.11.e110450-treatment8.xml]

<!DOCTYPE tp:taxon-treatment
  PUBLIC "-//TaxonX//DTD Taxonomic Treatment Publishing DTD v0 20100105//EN" "tax-treatment-NSO.dtd">
<tp:taxon-treatment xmlns:tp="http://www.plazi.org/taxpub"><tp:treatment-meta><mixed-citation publication-type="journal"><person-group><name><surname>Rigó</surname><given-names>Attila</given-names></name><name><surname>Malatinszky</surname><given-names>Ákos</given-names></name><name><surname>Barina</surname><given-names>Zoltán</given-names></name></person-group><article-title>Inventory of the urban flora of Budapest (Hungary) highlighting new and noteworthy floristic records</article-title><source>Biodivers Data J</source><day>27</day><month>11</month><year>2023</year><volume>11</volume><pub-id pub-id-type="doi">10.3897/BDJ.11.e110450</pub-id></mixed-citation></tp:treatment-meta><tp:nomenclature><tp:taxon-name>
            <object-id xmlns:xlink="http://www.w3.org/1999/xlink" content-type="arpha" xlink:type="simple">82ED1A53-BB7E-538B-90E2-989B380DA543</object-id>
            <tp:taxon-name-part taxon-name-part-type="genus">Catapodium</tp:taxon-name-part>
            <tp:taxon-name-part taxon-name-part-type="species">rigidum</tp:taxon-name-part>
          </tp:taxon-name><tp:taxon-authority>(L.) C.E.Hubb. 1953</tp:taxon-authority></tp:nomenclature><tp:treatment-sec sec-type="materials"><title>Materials</title><list list-type="alpha-lower" list-content="occurrences"><list-item><p><bold>Type status:</bold> <named-content xmlns:xlink="http://www.w3.org/1999/xlink" content-type="dwc:typeStatus" xlink:type="simple">Other material</named-content>. <bold>Occurrence:</bold> recordedBy: <named-content xmlns:xlink="http://www.w3.org/1999/xlink" content-type="dwc:recordedBy" xlink:type="simple">Attila Rigó</named-content>; individualCount: <named-content xmlns:xlink="http://www.w3.org/1999/xlink" content-type="dwc:individualCount" xlink:type="simple">400</named-content>; reproductiveCondition: <named-content xmlns:xlink="http://www.w3.org/1999/xlink" content-type="dwc:reproductiveCondition" xlink:type="simple">in bloom</named-content>; occurrenceID: <named-content xmlns:xlink="http://www.w3.org/1999/xlink" content-type="dwc:occurrenceID" xlink:type="simple">E462FC53-17F9-5261-91C6-A50EAF89A1F7</named-content>; <bold>Taxon:</bold> scientificName: <named-content xmlns:xlink="http://www.w3.org/1999/xlink" content-type="dwc:scientificName" xlink:type="simple"><tp:taxon-name><tp:taxon-name-part taxon-name-part-type="genus" reg="Catapodium">Catapodium</tp:taxon-name-part><tp:taxon-name-part taxon-name-part-type="species" reg="rigidum">rigidum</tp:taxon-name-part></tp:taxon-name></named-content>; family: <named-content xmlns:xlink="http://www.w3.org/1999/xlink" content-type="dwc:family" xlink:type="simple"><tp:taxon-name><tp:taxon-name-part taxon-name-part-type="family">Poaceae</tp:taxon-name-part></tp:taxon-name></named-content>; taxonRank: <named-content xmlns:xlink="http://www.w3.org/1999/xlink" content-type="dwc:taxonRank" xlink:type="simple">species</named-content>; <bold>Location:</bold> continent: <named-content xmlns:xlink="http://www.w3.org/1999/xlink" content-type="dwc:continent" xlink:type="simple">Europe</named-content>; country: <named-content xmlns:xlink="http://www.w3.org/1999/xlink" content-type="dwc:country" xlink:type="simple">Hungary</named-content>; county: <named-content xmlns:xlink="http://www.w3.org/1999/xlink" content-type="dwc:county" xlink:type="simple">Budapest</named-content>; municipality: <named-content xmlns:xlink="http://www.w3.org/1999/xlink" content-type="dwc:municipality" xlink:type="simple">Budapest III.</named-content>; locality: <named-content xmlns:xlink="http://www.w3.org/1999/xlink" content-type="dwc:locality" xlink:type="simple">Gyűrű street</named-content>; decimalLatitude: <named-content xmlns:xlink="http://www.w3.org/1999/xlink" content-type="dwc:decimalLatitude" xlink:type="simple">47.598549</named-content>; decimalLongitude: <named-content xmlns:xlink="http://www.w3.org/1999/xlink" content-type="dwc:decimalLongitude" xlink:type="simple">19.060334</named-content>; <bold>Identification:</bold> identifiedBy: <named-content xmlns:xlink="http://www.w3.org/1999/xlink" content-type="dwc:identifiedBy" xlink:type="simple">Attila Rigó</named-content>; <bold>Event:</bold> eventDate: <named-content xmlns:xlink="http://www.w3.org/1999/xlink" content-type="dwc:eventDate" xlink:type="simple">31/05/2023</named-content>; habitat: <named-content xmlns:xlink="http://www.w3.org/1999/xlink" content-type="dwc:habitat" xlink:type="simple">small trampled lawn patch and crevices of pavement</named-content></p></list-item></list></tp:treatment-sec><tp:treatment-sec sec-type="Notes"><title>Notes</title><p>Native to Europe and the Mediterranean, while it appears as an alien in Australia, Africa, Asia, South and North America (<xref ref-type="bibr" rid="B10034654">Bhat et al. 2021</xref>). It is not native to Hungary, but there had been two previous records from western Hungary (<xref ref-type="bibr" rid="B10034665">Solymosi 2008</xref> and <xref ref-type="bibr" rid="B10034674">Schmidt 2019</xref>). The population found in Budapest is its north-easternmost recorded occurrence in Hungary.</p></tp:treatment-sec><ref-list><ref id="B10034654"><element-citation xmlns:xlink="http://www.w3.org/1999/xlink" publication-type="article" xlink:type="simple"><person-group person-group-type="author"><name name-style="western"><surname>Bhat</surname><given-names>Mudassir Ahmad</given-names></name><name name-style="western"><surname>Shakoor</surname><given-names>Sheikh Abdul</given-names></name><name name-style="western"><surname>Chowdhary</surname><given-names>Poonam</given-names></name><name name-style="western"><surname>Badgal</surname><given-names>Priya</given-names></name><name name-style="western"><surname>Mir</surname><given-names>Bilal Ahmad</given-names></name><name name-style="western"><surname>Soodan</surname><given-names>Amarjit Singh</given-names></name></person-group><year>2021</year><article-title>Taxonomic description and annotation of <italic><tp:taxon-name><tp:taxon-name-part taxon-name-part-type="genus" reg="Catapodium">Catapodium</tp:taxon-name-part><tp:taxon-name-part taxon-name-part-type="species" reg="rigidum">rigidum</tp:taxon-name-part></tp:taxon-name></italic> (L.) C. E. Hubbard (<tp:taxon-name><tp:taxon-name-part taxon-name-part-type="family">Poaceae</tp:taxon-name-part></tp:taxon-name>: <tp:taxon-name><tp:taxon-name-part taxon-name-part-type="subfamily">Pooideae</tp:taxon-name-part></tp:taxon-name>, <tp:taxon-name><tp:taxon-name-part taxon-name-part-type="tribe">Poeae</tp:taxon-name-part></tp:taxon-name>, <tp:taxon-name><tp:taxon-name-part taxon-name-part-type="subtribe">Parapholiinae</tp:taxon-name-part></tp:taxon-name>) from Kashmir Himalayas, India</article-title><source>Vegetos</source><volume>34</volume><issue>3</issue><fpage>692</fpage><lpage>699</lpage><pub-id pub-id-type="doi">10.1007/s42535-021-00223-z</pub-id></element-citation></ref><ref id="B10034665"><element-citation xmlns:xlink="http://www.w3.org/1999/xlink" publication-type="article" xlink:type="simple"><person-group person-group-type="author"><name name-style="western"><surname>Solymosi</surname><given-names>Péter</given-names></name></person-group><year>2008</year><article-title>Két új termofil pázsitfűfaj jelent meg Magyarországon</article-title><source>Növényvédelem</source><volume>44</volume><issue>3</issue><fpage>141</fpage><lpage>142</lpage></element-citation></ref><ref id="B10034674"><element-citation xmlns:xlink="http://www.w3.org/1999/xlink" publication-type="article" xlink:type="simple"><person-group person-group-type="author"><name name-style="western"><surname>Schmidt</surname><given-names>Dávid</given-names></name></person-group><year>2019</year><article-title>Vonalas létesítmények mentén terjedő növények Vas megyében</article-title><source>Vasi Szemle</source><volume>73</volume><issue>2</issue><fpage>160</fpage><lpage>174</lpage></element-citation></ref></ref-list></tp:taxon-treatment>
