# Supplementary material for: Inventory of the urban flora of Budapest (Hungary) highlighting new and noteworthy floristic records
Source: Biodivers Data J. 2023 Nov 27;11:e110450. doi: 10.3897/BDJ.11.e110450 (PMC10696606; doi:10.3897/BDJ.11.e110450)
Supplement: XML Treatment for Chasmanthium latifolium [file BDJ.11.e110450-treatment10.xml]

<!DOCTYPE tp:taxon-treatment
  PUBLIC "-//TaxonX//DTD Taxonomic Treatment Publishing DTD v0 20100105//EN" "tax-treatment-NSO.dtd">
<tp:taxon-treatment xmlns:tp="http://www.plazi.org/taxpub"><tp:treatment-meta><mixed-citation publication-type="journal"><person-group><name><surname>Rigó</surname><given-names>Attila</given-names></name><name><surname>Malatinszky</surname><given-names>Ákos</given-names></name><name><surname>Barina</surname><given-names>Zoltán</given-names></name></person-group><article-title>Inventory of the urban flora of Budapest (Hungary) highlighting new and noteworthy floristic records</article-title><source>Biodivers Data J</source><day>27</day><month>11</month><year>2023</year><volume>11</volume><pub-id pub-id-type="doi">10.3897/BDJ.11.e110450</pub-id></mixed-citation></tp:treatment-meta><tp:nomenclature><tp:taxon-name>
            <object-id xmlns:xlink="http://www.w3.org/1999/xlink" content-type="arpha" xlink:type="simple">F4CBB729-6580-545C-8A14-E3A50E5F64F4</object-id>
            <tp:taxon-name-part taxon-name-part-type="genus">Chasmanthium</tp:taxon-name-part>
            <tp:taxon-name-part taxon-name-part-type="species">latifolium</tp:taxon-name-part>
          </tp:taxon-name><tp:taxon-authority>(Michx.) H.O.Yates 1966</tp:taxon-authority></tp:nomenclature><tp:treatment-sec sec-type="materials"><title>Materials</title><list list-type="alpha-lower" list-content="occurrences"><list-item><p><bold>Type status:</bold> <named-content xmlns:xlink="http://www.w3.org/1999/xlink" content-type="dwc:typeStatus" xlink:type="simple">Other material</named-content>. <bold>Occurrence:</bold> recordedBy: <named-content xmlns:xlink="http://www.w3.org/1999/xlink" content-type="dwc:recordedBy" xlink:type="simple">Attila Rigó</named-content>; individualCount: <named-content xmlns:xlink="http://www.w3.org/1999/xlink" content-type="dwc:individualCount" xlink:type="simple">6</named-content>; reproductiveCondition: <named-content xmlns:xlink="http://www.w3.org/1999/xlink" content-type="dwc:reproductiveCondition" xlink:type="simple">in bloom</named-content>; occurrenceID: <named-content xmlns:xlink="http://www.w3.org/1999/xlink" content-type="dwc:occurrenceID" xlink:type="simple">0A07816F-598B-5200-95CF-E94B6AAC039E</named-content>; <bold>Taxon:</bold> scientificName: <named-content xmlns:xlink="http://www.w3.org/1999/xlink" content-type="dwc:scientificName" xlink:type="simple"><tp:taxon-name><tp:taxon-name-part taxon-name-part-type="genus" reg="Chasmanthium">Chasmanthium</tp:taxon-name-part><tp:taxon-name-part taxon-name-part-type="species" reg="latifolium">latifolium</tp:taxon-name-part></tp:taxon-name></named-content>; family: <named-content xmlns:xlink="http://www.w3.org/1999/xlink" content-type="dwc:family" xlink:type="simple"><tp:taxon-name><tp:taxon-name-part taxon-name-part-type="family">Poaceae</tp:taxon-name-part></tp:taxon-name></named-content>; taxonRank: <named-content xmlns:xlink="http://www.w3.org/1999/xlink" content-type="dwc:taxonRank" xlink:type="simple">species</named-content>; <bold>Location:</bold> continent: <named-content xmlns:xlink="http://www.w3.org/1999/xlink" content-type="dwc:continent" xlink:type="simple">Europe</named-content>; country: <named-content xmlns:xlink="http://www.w3.org/1999/xlink" content-type="dwc:country" xlink:type="simple">Hungary</named-content>; county: <named-content xmlns:xlink="http://www.w3.org/1999/xlink" content-type="dwc:county" xlink:type="simple">Budapest</named-content>; municipality: <named-content xmlns:xlink="http://www.w3.org/1999/xlink" content-type="dwc:municipality" xlink:type="simple">Budapest VIII.</named-content>; locality: <named-content xmlns:xlink="http://www.w3.org/1999/xlink" content-type="dwc:locality" xlink:type="simple">Mindszenthy József square</named-content>; decimalLatitude: <named-content xmlns:xlink="http://www.w3.org/1999/xlink" content-type="dwc:decimalLatitude" xlink:type="simple">47.491792</named-content>; decimalLongitude: <named-content xmlns:xlink="http://www.w3.org/1999/xlink" content-type="dwc:decimalLongitude" xlink:type="simple">19.075540</named-content>; <bold>Identification:</bold> identifiedBy: <named-content xmlns:xlink="http://www.w3.org/1999/xlink" content-type="dwc:identifiedBy" xlink:type="simple">Attila Rigó</named-content>; <bold>Event:</bold> eventDate: <named-content xmlns:xlink="http://www.w3.org/1999/xlink" content-type="dwc:eventDate" xlink:type="simple">10/10/2021</named-content>; habitat: <named-content xmlns:xlink="http://www.w3.org/1999/xlink" content-type="dwc:habitat" xlink:type="simple">urban hedge</named-content></p></list-item></list></tp:treatment-sec><tp:treatment-sec sec-type="Notes"><title>Notes</title><p>A riparian plant endemic to the south-eastern part of the USA (<xref ref-type="bibr" rid="B10044247">Sanchez-Ken and Clark 2023</xref>) and used as an ornamental plant in other parts of the world (<xref ref-type="bibr" rid="B10044230">Chelariu 2017</xref>). This is its first documented escape from cultivation in Hungary.</p></tp:treatment-sec><ref-list><ref id="B10044247"><element-citation xmlns:xlink="http://www.w3.org/1999/xlink" publication-type="website" xlink:type="simple"><person-group person-group-type="author"><name name-style="western"><surname>Sanchez-Ken</surname><given-names>J Gabriel</given-names></name><name name-style="western"><surname>Clark</surname><given-names>Lynn G</given-names></name></person-group><article-title><italic>Chasmanthium</italic>. In: Flora of North America Editorial Committee (Ed.) 1993+. Flora of North America North of Mexico [Online]. 22+ vols. New York and Oxford. Vol. 25.</article-title><uri xlink:type="simple">http://beta.floranorthamerica.org/Chasmanthium</uri><date-in-citation content-type="access-date">2023-08-13T00:00:00+03:00</date-in-citation></element-citation></ref><ref id="B10044230"><element-citation xmlns:xlink="http://www.w3.org/1999/xlink" publication-type="article" xlink:type="simple"><person-group person-group-type="author"><name name-style="western"><surname>Chelariu</surname><given-names>Elena-Liliana</given-names></name></person-group><year>2017</year><article-title>Studies regarding the behaviour of <italic><tp:taxon-name><tp:taxon-name-part taxon-name-part-type="genus" reg="Chasmanthium">Chasmanthium</tp:taxon-name-part><tp:taxon-name-part taxon-name-part-type="species" reg="latifolium">latifolium</tp:taxon-name-part></tp:taxon-name></italic> (Michx.) Yates ornamental species in cropping conditions from Iaşi county, Romania</article-title><source>Lucrări Stiinţifice Seria Horticultură</source><volume>60</volume><issue>2</issue><fpage>299</fpage><lpage>304</lpage></element-citation></ref></ref-list></tp:taxon-treatment>
