# Supplementary material for: Inventory of the urban flora of Budapest (Hungary) highlighting new and noteworthy floristic records
Source: Biodivers Data J. 2023 Nov 27;11:e110450. doi: 10.3897/BDJ.11.e110450 (PMC10696606; doi:10.3897/BDJ.11.e110450)
Supplement: XML Treatment for Cyrtomium falcatum [file BDJ.11.e110450-treatment13.xml]

<!DOCTYPE tp:taxon-treatment
  PUBLIC "-//TaxonX//DTD Taxonomic Treatment Publishing DTD v0 20100105//EN" "tax-treatment-NSO.dtd">
<tp:taxon-treatment xmlns:tp="http://www.plazi.org/taxpub"><tp:treatment-meta><mixed-citation publication-type="journal"><person-group><name><surname>Rigó</surname><given-names>Attila</given-names></name><name><surname>Malatinszky</surname><given-names>Ákos</given-names></name><name><surname>Barina</surname><given-names>Zoltán</given-names></name></person-group><article-title>Inventory of the urban flora of Budapest (Hungary) highlighting new and noteworthy floristic records</article-title><source>Biodivers Data J</source><day>27</day><month>11</month><year>2023</year><volume>11</volume><pub-id pub-id-type="doi">10.3897/BDJ.11.e110450</pub-id></mixed-citation></tp:treatment-meta><tp:nomenclature><tp:taxon-name>
            <object-id xmlns:xlink="http://www.w3.org/1999/xlink" content-type="arpha" xlink:type="simple">550680E5-13C7-5E3E-9BD0-1986601369E3</object-id>
            <tp:taxon-name-part taxon-name-part-type="genus">Cyrtomium</tp:taxon-name-part>
            <tp:taxon-name-part taxon-name-part-type="species">falcatum</tp:taxon-name-part>
          </tp:taxon-name><tp:taxon-authority>(L.f.) C.Presl 1836</tp:taxon-authority></tp:nomenclature><tp:treatment-sec sec-type="materials"><title>Materials</title><list list-type="alpha-lower" list-content="occurrences"><list-item><p><bold>Type status:</bold> <named-content xmlns:xlink="http://www.w3.org/1999/xlink" content-type="dwc:typeStatus" xlink:type="simple">Other material</named-content>. <bold>Occurrence:</bold> recordedBy: <named-content xmlns:xlink="http://www.w3.org/1999/xlink" content-type="dwc:recordedBy" xlink:type="simple">Attila Rigó</named-content>; individualCount: <named-content xmlns:xlink="http://www.w3.org/1999/xlink" content-type="dwc:individualCount" xlink:type="simple">1</named-content>; reproductiveCondition: <named-content xmlns:xlink="http://www.w3.org/1999/xlink" content-type="dwc:reproductiveCondition" xlink:type="simple">non-reproductive</named-content>; occurrenceID: <named-content xmlns:xlink="http://www.w3.org/1999/xlink" content-type="dwc:occurrenceID" xlink:type="simple">A8E1477E-E92A-5D34-8FDB-0C7A79FB8B57</named-content>; <bold>Taxon:</bold> scientificName: <named-content xmlns:xlink="http://www.w3.org/1999/xlink" content-type="dwc:scientificName" xlink:type="simple"><tp:taxon-name><tp:taxon-name-part taxon-name-part-type="genus" reg="Cyrtomium">Cyrtomium</tp:taxon-name-part><tp:taxon-name-part taxon-name-part-type="species" reg="falcatum">falcatum</tp:taxon-name-part></tp:taxon-name></named-content>; family: <named-content xmlns:xlink="http://www.w3.org/1999/xlink" content-type="dwc:family" xlink:type="simple"><tp:taxon-name><tp:taxon-name-part taxon-name-part-type="family">Dryopteridaceae</tp:taxon-name-part></tp:taxon-name></named-content>; taxonRank: <named-content xmlns:xlink="http://www.w3.org/1999/xlink" content-type="dwc:taxonRank" xlink:type="simple">species</named-content>; <bold>Location:</bold> continent: <named-content xmlns:xlink="http://www.w3.org/1999/xlink" content-type="dwc:continent" xlink:type="simple">Europe</named-content>; country: <named-content xmlns:xlink="http://www.w3.org/1999/xlink" content-type="dwc:country" xlink:type="simple">Hungary</named-content>; county: <named-content xmlns:xlink="http://www.w3.org/1999/xlink" content-type="dwc:county" xlink:type="simple">Budapest</named-content>; municipality: <named-content xmlns:xlink="http://www.w3.org/1999/xlink" content-type="dwc:municipality" xlink:type="simple">Budapest XXI.</named-content>; locality: <named-content xmlns:xlink="http://www.w3.org/1999/xlink" content-type="dwc:locality" xlink:type="simple">Vegyigépgyár street</named-content>; decimalLatitude: <named-content xmlns:xlink="http://www.w3.org/1999/xlink" content-type="dwc:decimalLatitude" xlink:type="simple">47.426498</named-content>; decimalLongitude: <named-content xmlns:xlink="http://www.w3.org/1999/xlink" content-type="dwc:decimalLongitude" xlink:type="simple">19.054428</named-content>; <bold>Identification:</bold> identifiedBy: <named-content xmlns:xlink="http://www.w3.org/1999/xlink" content-type="dwc:identifiedBy" xlink:type="simple">Attila Rigó</named-content>; <bold>Event:</bold> eventDate: <named-content xmlns:xlink="http://www.w3.org/1999/xlink" content-type="dwc:eventDate" xlink:type="simple">21/10/2022</named-content>; habitat: <named-content xmlns:xlink="http://www.w3.org/1999/xlink" content-type="dwc:habitat" xlink:type="simple">mortar of old brick wall of an industrial building</named-content></p></list-item></list></tp:treatment-sec><tp:treatment-sec sec-type="Notes"><title>Notes</title><p>This species is an evergreen ornamental fern native to East Asia and introduced to North America and Europe (<xref ref-type="bibr" rid="B10044337">Maslo 2022</xref>). It is considered potentially invasive in South Africa (<xref ref-type="bibr" rid="B10044328">McCulloch-Jones et al. 2021</xref>). The first report from Hungary was by <xref ref-type="bibr" rid="B10044346">Tamás et al. (2017)</xref>. This is its second record from Hungary.</p></tp:treatment-sec><ref-list><ref id="B10044337"><element-citation xmlns:xlink="http://www.w3.org/1999/xlink" publication-type="article" xlink:type="simple"><person-group person-group-type="author"><name name-style="western"><surname>Maslo</surname><given-names>Semir</given-names></name></person-group><year>2022</year><article-title>New locality of Japanese holly fern <italic><tp:taxon-name><tp:taxon-name-part taxon-name-part-type="genus" reg="Cyrtomium">Cyrtomium</tp:taxon-name-part><tp:taxon-name-part taxon-name-part-type="species" reg="falcatum">falcatum</tp:taxon-name-part></tp:taxon-name></italic> (L. f.) C. Presl in Croatia</article-title><source>Glasnik Hrvatskog Botaničkog Društva</source><volume>9</volume><issue>2</issue><fpage>104</fpage><lpage>107</lpage><pub-id pub-id-type="doi">10.46232/glashbod.9.2.5</pub-id></element-citation></ref><ref id="B10044328"><element-citation xmlns:xlink="http://www.w3.org/1999/xlink" publication-type="article" xlink:type="simple"><person-group person-group-type="author"><name name-style="western"><surname>McCulloch-Jones</surname><given-names>Emily</given-names></name><name name-style="western"><surname>Kraaij</surname><given-names>Tineke</given-names></name><name name-style="western"><surname>Crouch</surname><given-names>Neil</given-names></name><name name-style="western"><surname>Fritz</surname><given-names>Herve</given-names></name></person-group><year>2021</year><article-title>The effect of horticultural trade on establishment success in alien terrestrial true ferns (<tp:taxon-name><tp:taxon-name-part taxon-name-part-type="phylum">Polypodiophyta</tp:taxon-name-part></tp:taxon-name>)</article-title><source>Biological Invasions</source><volume>23</volume><fpage>3583</fpage><lpage>3596</lpage><pub-id pub-id-type="doi">10.1007/s10530-021-02599-0</pub-id></element-citation></ref><ref id="B10044346"><element-citation xmlns:xlink="http://www.w3.org/1999/xlink" publication-type="article" xlink:type="simple"><person-group person-group-type="author"><name name-style="western"><surname>Tamás</surname><given-names>Júlia</given-names></name><name name-style="western"><surname>Vida</surname><given-names>Gábor</given-names></name><name name-style="western"><surname>Csontos</surname><given-names>Péter</given-names></name></person-group><year>2017</year><article-title>Contributions to the fern ﬂora of Hungary with special attention to built walls</article-title><source>Botanikai Közlemények</source><volume>104</volume><issue>2</issue><fpage>235</fpage><lpage>250</lpage><pub-id pub-id-type="doi">10.17716/botkozlem.2017.104.2.235</pub-id></element-citation></ref></ref-list></tp:taxon-treatment>
