# Supplementary material for: Inventory of the urban flora of Budapest (Hungary) highlighting new and noteworthy floristic records
Source: Biodivers Data J. 2023 Nov 27;11:e110450. doi: 10.3897/BDJ.11.e110450 (PMC10696606; doi:10.3897/BDJ.11.e110450)
Supplement: XML Treatment for Eclipta prostrata [file BDJ.11.e110450-treatment18.xml]

<!DOCTYPE tp:taxon-treatment
  PUBLIC "-//TaxonX//DTD Taxonomic Treatment Publishing DTD v0 20100105//EN" "tax-treatment-NSO.dtd">
<tp:taxon-treatment xmlns:tp="http://www.plazi.org/taxpub"><tp:treatment-meta><mixed-citation publication-type="journal"><person-group><name><surname>Rigó</surname><given-names>Attila</given-names></name><name><surname>Malatinszky</surname><given-names>Ákos</given-names></name><name><surname>Barina</surname><given-names>Zoltán</given-names></name></person-group><article-title>Inventory of the urban flora of Budapest (Hungary) highlighting new and noteworthy floristic records</article-title><source>Biodivers Data J</source><day>27</day><month>11</month><year>2023</year><volume>11</volume><pub-id pub-id-type="doi">10.3897/BDJ.11.e110450</pub-id></mixed-citation></tp:treatment-meta><tp:nomenclature><tp:taxon-name>
            <object-id xmlns:xlink="http://www.w3.org/1999/xlink" content-type="arpha" xlink:type="simple">9DB58D46-82AA-5AB7-B210-6E088D1F24C9</object-id>
            <tp:taxon-name-part taxon-name-part-type="genus">Eclipta</tp:taxon-name-part>
            <tp:taxon-name-part taxon-name-part-type="species">prostrata</tp:taxon-name-part>
          </tp:taxon-name><tp:taxon-authority>(L.) L. 1771</tp:taxon-authority></tp:nomenclature><tp:treatment-sec sec-type="materials"><title>Materials</title><list list-type="alpha-lower" list-content="occurrences"><list-item><p><bold>Type status:</bold> <named-content xmlns:xlink="http://www.w3.org/1999/xlink" content-type="dwc:typeStatus" xlink:type="simple">Other material</named-content>. <bold>Occurrence:</bold> recordedBy: <named-content xmlns:xlink="http://www.w3.org/1999/xlink" content-type="dwc:recordedBy" xlink:type="simple">Attila Rigó</named-content>; individualCount: <named-content xmlns:xlink="http://www.w3.org/1999/xlink" content-type="dwc:individualCount" xlink:type="simple">5</named-content>; reproductiveCondition: <named-content xmlns:xlink="http://www.w3.org/1999/xlink" content-type="dwc:reproductiveCondition" xlink:type="simple">fruit-bearing</named-content>; occurrenceID: <named-content xmlns:xlink="http://www.w3.org/1999/xlink" content-type="dwc:occurrenceID" xlink:type="simple">C0C595D9-D32F-5624-AAC5-DF44DD4B26DF</named-content>; <bold>Taxon:</bold> scientificName: <named-content xmlns:xlink="http://www.w3.org/1999/xlink" content-type="dwc:scientificName" xlink:type="simple"><tp:taxon-name><tp:taxon-name-part taxon-name-part-type="genus" reg="Eclipta">Eclipta</tp:taxon-name-part><tp:taxon-name-part taxon-name-part-type="species" reg="prostrata">prostrata</tp:taxon-name-part></tp:taxon-name></named-content>; family: <named-content xmlns:xlink="http://www.w3.org/1999/xlink" content-type="dwc:family" xlink:type="simple"><tp:taxon-name><tp:taxon-name-part taxon-name-part-type="family">Asteraceae</tp:taxon-name-part></tp:taxon-name></named-content>; taxonRank: <named-content xmlns:xlink="http://www.w3.org/1999/xlink" content-type="dwc:taxonRank" xlink:type="simple">species</named-content>; <bold>Location:</bold> continent: <named-content xmlns:xlink="http://www.w3.org/1999/xlink" content-type="dwc:continent" xlink:type="simple">Europe</named-content>; country: <named-content xmlns:xlink="http://www.w3.org/1999/xlink" content-type="dwc:country" xlink:type="simple">Hungary</named-content>; county: <named-content xmlns:xlink="http://www.w3.org/1999/xlink" content-type="dwc:county" xlink:type="simple">Budapest</named-content>; municipality: <named-content xmlns:xlink="http://www.w3.org/1999/xlink" content-type="dwc:municipality" xlink:type="simple">Budapest III.</named-content>; locality: <named-content xmlns:xlink="http://www.w3.org/1999/xlink" content-type="dwc:locality" xlink:type="simple">Árpád street</named-content>; decimalLatitude: <named-content xmlns:xlink="http://www.w3.org/1999/xlink" content-type="dwc:decimalLatitude" xlink:type="simple">47.590467</named-content>; decimalLongitude: <named-content xmlns:xlink="http://www.w3.org/1999/xlink" content-type="dwc:decimalLongitude" xlink:type="simple">19.051000</named-content>; <bold>Identification:</bold> identifiedBy: <named-content xmlns:xlink="http://www.w3.org/1999/xlink" content-type="dwc:identifiedBy" xlink:type="simple">Attila Rigó</named-content>; <bold>Event:</bold> eventDate: <named-content xmlns:xlink="http://www.w3.org/1999/xlink" content-type="dwc:eventDate" xlink:type="simple">28/09/2022</named-content>; habitat: <named-content xmlns:xlink="http://www.w3.org/1999/xlink" content-type="dwc:habitat" xlink:type="simple">flower boxes in a garden store</named-content></p></list-item><list-item><p><bold>Type status:</bold> <named-content xmlns:xlink="http://www.w3.org/1999/xlink" content-type="dwc:typeStatus" xlink:type="simple">Other material</named-content>. <bold>Occurrence:</bold> recordedBy: <named-content xmlns:xlink="http://www.w3.org/1999/xlink" content-type="dwc:recordedBy" xlink:type="simple">Attila Rigó</named-content>; individualCount: <named-content xmlns:xlink="http://www.w3.org/1999/xlink" content-type="dwc:individualCount" xlink:type="simple">8</named-content>; reproductiveCondition: <named-content xmlns:xlink="http://www.w3.org/1999/xlink" content-type="dwc:reproductiveCondition" xlink:type="simple">fruit-bearing</named-content>; occurrenceID: <named-content xmlns:xlink="http://www.w3.org/1999/xlink" content-type="dwc:occurrenceID" xlink:type="simple">6DEDE7AC-AB34-50C3-9A9B-DAEF209A7A18</named-content>; <bold>Taxon:</bold> scientificName: <named-content xmlns:xlink="http://www.w3.org/1999/xlink" content-type="dwc:scientificName" xlink:type="simple"><tp:taxon-name><tp:taxon-name-part taxon-name-part-type="genus" reg="Eclipta">Eclipta</tp:taxon-name-part><tp:taxon-name-part taxon-name-part-type="species" reg="prostrata">prostrata</tp:taxon-name-part></tp:taxon-name></named-content>; family: <named-content xmlns:xlink="http://www.w3.org/1999/xlink" content-type="dwc:family" xlink:type="simple"><tp:taxon-name><tp:taxon-name-part taxon-name-part-type="family">Asteraceae</tp:taxon-name-part></tp:taxon-name></named-content>; taxonRank: <named-content xmlns:xlink="http://www.w3.org/1999/xlink" content-type="dwc:taxonRank" xlink:type="simple">species</named-content>; <bold>Location:</bold> continent: <named-content xmlns:xlink="http://www.w3.org/1999/xlink" content-type="dwc:continent" xlink:type="simple">Europe</named-content>; country: <named-content xmlns:xlink="http://www.w3.org/1999/xlink" content-type="dwc:country" xlink:type="simple">Hungary</named-content>; county: <named-content xmlns:xlink="http://www.w3.org/1999/xlink" content-type="dwc:county" xlink:type="simple">Budapest</named-content>; municipality: <named-content xmlns:xlink="http://www.w3.org/1999/xlink" content-type="dwc:municipality" xlink:type="simple">Budapest II.</named-content>; locality: <named-content xmlns:xlink="http://www.w3.org/1999/xlink" content-type="dwc:locality" xlink:type="simple">Zilah street</named-content>; decimalLatitude: <named-content xmlns:xlink="http://www.w3.org/1999/xlink" content-type="dwc:decimalLatitude" xlink:type="simple">47.515390</named-content>; decimalLongitude: <named-content xmlns:xlink="http://www.w3.org/1999/xlink" content-type="dwc:decimalLongitude" xlink:type="simple">19.010740</named-content>; <bold>Identification:</bold> identifiedBy: <named-content xmlns:xlink="http://www.w3.org/1999/xlink" content-type="dwc:identifiedBy" xlink:type="simple">Attila Rigó</named-content>; <bold>Event:</bold> eventDate: <named-content xmlns:xlink="http://www.w3.org/1999/xlink" content-type="dwc:eventDate" xlink:type="simple">22/10/2022</named-content>; habitat: <named-content xmlns:xlink="http://www.w3.org/1999/xlink" content-type="dwc:habitat" xlink:type="simple">crevices of pavement in a garden store</named-content></p></list-item></list></tp:treatment-sec><tp:treatment-sec sec-type="Notes"><title>Notes</title><p>Native to Asia, but introduced as a medicinal plant throughout subtropical and tropical regions (<xref ref-type="bibr" rid="B10045217">Duc et al. 2021</xref>) and spreading as an alien weed in Europe as well (<xref ref-type="bibr" rid="B10045257">Jeričević and Jeričević 2017</xref>). In Hungary, many of its records are from garden stores (<xref ref-type="bibr" rid="B10045266">Takács et al. 2020</xref>), but a population was discovered on the shore of the Danube (<xref ref-type="bibr" rid="B10044308">Mesterházy 2021</xref>). New to Budapest.</p></tp:treatment-sec><ref-list><ref id="B10045217"><element-citation xmlns:xlink="http://www.w3.org/1999/xlink" publication-type="article" xlink:type="simple"><person-group person-group-type="author"><name name-style="western"><surname>Duc</surname><given-names>Nguyen Hong</given-names></name><name name-style="western"><surname>Vo</surname><given-names>Au Trung</given-names></name><name name-style="western"><surname>Haddidi</surname><given-names>Imane</given-names></name><name name-style="western"><surname>Daood</surname><given-names>Hussein</given-names></name><name name-style="western"><surname>Posta</surname><given-names>Katalin</given-names></name></person-group><year>2021</year><article-title>Arbuscular mycorrhizal fungi improve tolerance of the medicinal plant <italic><tp:taxon-name><tp:taxon-name-part taxon-name-part-type="genus" reg="Eclipta">Eclipta</tp:taxon-name-part><tp:taxon-name-part taxon-name-part-type="species" reg="prostrata">prostrata</tp:taxon-name-part></tp:taxon-name></italic> (L.) and induce major changes in polyphenol profiles under salt stresses</article-title><source>Frontiers in Plant Science</source><volume>11</volume><fpage>612299</fpage><pub-id pub-id-type="doi">10.3389/fpls.2020.612299</pub-id></element-citation></ref><ref id="B10045257"><element-citation xmlns:xlink="http://www.w3.org/1999/xlink" publication-type="article" xlink:type="simple"><person-group person-group-type="author"><name name-style="western"><surname>Jeričević</surname><given-names>Mirjana</given-names></name><name name-style="western"><surname>Jeričević</surname><given-names>Nebojsa</given-names></name></person-group><year>2017</year><article-title><italic><tp:taxon-name><tp:taxon-name-part taxon-name-part-type="genus" reg="Eclipta">Eclipta</tp:taxon-name-part><tp:taxon-name-part taxon-name-part-type="species" reg="prostrata">prostrata</tp:taxon-name-part></tp:taxon-name></italic> (L.) L. a new alien species in Croatian flora.</article-title><source>Natura Croatica</source><volume>26</volume><issue>1</issue><fpage>105</fpage><lpage>109</lpage><pub-id pub-id-type="doi">10.20302/NC.2017.26.8</pub-id></element-citation></ref><ref id="B10045266"><element-citation xmlns:xlink="http://www.w3.org/1999/xlink" publication-type="article" xlink:type="simple"><person-group person-group-type="author"><name name-style="western"><surname>Takács</surname><given-names>Attila</given-names></name><name name-style="western"><surname>Wirth</surname><given-names>Tamás</given-names></name><name name-style="western"><surname>Schmotzer</surname><given-names>András</given-names></name><name name-style="western"><surname>Gulyás</surname><given-names>Gergely</given-names></name><name name-style="western"><surname>Jordán</surname><given-names>Sándor</given-names></name><name name-style="western"><surname>Süveges</surname><given-names>Kristóf</given-names></name><name name-style="western"><surname>Virók</surname><given-names>Viktor</given-names></name><name name-style="western"><surname>Somlyay</surname><given-names>Lajos</given-names></name></person-group><year>2020</year><article-title><italic><tp:taxon-name><tp:taxon-name-part taxon-name-part-type="genus" reg="Cardamine">Cardamine</tp:taxon-name-part><tp:taxon-name-part taxon-name-part-type="species" reg="occulta">occulta</tp:taxon-name-part></tp:taxon-name></italic> Hornem. Magyarországon, és a dísznövénykereskedelem más potyautasai</article-title><source>Kitaibelia</source><volume>25</volume><issue>2</issue><fpage>195</fpage><lpage>214</lpage><pub-id pub-id-type="doi">10.17542/kit.25.195</pub-id></element-citation></ref><ref id="B10044308"><element-citation xmlns:xlink="http://www.w3.org/1999/xlink" publication-type="article" xlink:type="simple"><person-group person-group-type="author"><name name-style="western"><surname>Mesterházy</surname><given-names>Attila</given-names></name></person-group><year>2021</year><article-title>A <italic><tp:taxon-name><tp:taxon-name-part taxon-name-part-type="genus" reg="Cyperus">Cyperus</tp:taxon-name-part><tp:taxon-name-part taxon-name-part-type="species" reg="odoratus">odoratus</tp:taxon-name-part></tp:taxon-name></italic> Magyarországon</article-title><source>Kitaibelia</source><volume>26</volume><issue>2</issue><fpage>157</fpage><lpage>164</lpage><pub-id pub-id-type="doi">10.17542/kit.26.157</pub-id></element-citation></ref></ref-list></tp:taxon-treatment>
