# Supplementary material for: Inventory of the urban flora of Budapest (Hungary) highlighting new and noteworthy floristic records
Source: Biodivers Data J. 2023 Nov 27;11:e110450. doi: 10.3897/BDJ.11.e110450 (PMC10696606; doi:10.3897/BDJ.11.e110450)
Supplement: XML Treatment for Polygonum rurivagum [file BDJ.11.e110450-treatment39.xml]

<!DOCTYPE tp:taxon-treatment
  PUBLIC "-//TaxonX//DTD Taxonomic Treatment Publishing DTD v0 20100105//EN" "tax-treatment-NSO.dtd">
<tp:taxon-treatment xmlns:tp="http://www.plazi.org/taxpub"><tp:treatment-meta><mixed-citation publication-type="journal"><person-group><name><surname>Rigó</surname><given-names>Attila</given-names></name><name><surname>Malatinszky</surname><given-names>Ákos</given-names></name><name><surname>Barina</surname><given-names>Zoltán</given-names></name></person-group><article-title>Inventory of the urban flora of Budapest (Hungary) highlighting new and noteworthy floristic records</article-title><source>Biodivers Data J</source><day>27</day><month>11</month><year>2023</year><volume>11</volume><pub-id pub-id-type="doi">10.3897/BDJ.11.e110450</pub-id></mixed-citation></tp:treatment-meta><tp:nomenclature><tp:taxon-name>
            <object-id xmlns:xlink="http://www.w3.org/1999/xlink" content-type="arpha" xlink:type="simple">46E74E4C-A65C-5DF7-97E4-0FA0F0479042</object-id>
            <tp:taxon-name-part taxon-name-part-type="genus">Polygonum</tp:taxon-name-part>
            <tp:taxon-name-part taxon-name-part-type="species">rurivagum</tp:taxon-name-part>
          </tp:taxon-name><tp:taxon-authority>Jord. ex Boreau 1857</tp:taxon-authority></tp:nomenclature><tp:treatment-sec sec-type="materials"><title>Materials</title><list list-type="alpha-lower" list-content="occurrences"><list-item><p><bold>Type status:</bold> <named-content xmlns:xlink="http://www.w3.org/1999/xlink" content-type="dwc:typeStatus" xlink:type="simple">Other material</named-content>. <bold>Occurrence:</bold> recordedBy: <named-content xmlns:xlink="http://www.w3.org/1999/xlink" content-type="dwc:recordedBy" xlink:type="simple">Attila Rigó, Ákos Malatinszky</named-content>; individualCount: <named-content xmlns:xlink="http://www.w3.org/1999/xlink" content-type="dwc:individualCount" xlink:type="simple">18</named-content>; reproductiveCondition: <named-content xmlns:xlink="http://www.w3.org/1999/xlink" content-type="dwc:reproductiveCondition" xlink:type="simple">in bloom</named-content>; occurrenceID: <named-content xmlns:xlink="http://www.w3.org/1999/xlink" content-type="dwc:occurrenceID" xlink:type="simple">F4222A30-BCD4-518F-8A92-ECE5C5C6E6D0</named-content>; <bold>Taxon:</bold> scientificName: <named-content xmlns:xlink="http://www.w3.org/1999/xlink" content-type="dwc:scientificName" xlink:type="simple"><tp:taxon-name><tp:taxon-name-part taxon-name-part-type="genus" reg="Polygonum">Polygonum</tp:taxon-name-part><tp:taxon-name-part taxon-name-part-type="species" reg="rurivagum">rurivagum</tp:taxon-name-part></tp:taxon-name></named-content>; family: <named-content xmlns:xlink="http://www.w3.org/1999/xlink" content-type="dwc:family" xlink:type="simple"><tp:taxon-name><tp:taxon-name-part taxon-name-part-type="family">Polygonaceae</tp:taxon-name-part></tp:taxon-name></named-content>; taxonRank: <named-content xmlns:xlink="http://www.w3.org/1999/xlink" content-type="dwc:taxonRank" xlink:type="simple">species</named-content>; <bold>Location:</bold> continent: <named-content xmlns:xlink="http://www.w3.org/1999/xlink" content-type="dwc:continent" xlink:type="simple">Europe</named-content>; country: <named-content xmlns:xlink="http://www.w3.org/1999/xlink" content-type="dwc:country" xlink:type="simple">Hungary</named-content>; county: <named-content xmlns:xlink="http://www.w3.org/1999/xlink" content-type="dwc:county" xlink:type="simple">Budapest</named-content>; municipality: <named-content xmlns:xlink="http://www.w3.org/1999/xlink" content-type="dwc:municipality" xlink:type="simple">Budapest IV.</named-content>; locality: <named-content xmlns:xlink="http://www.w3.org/1999/xlink" content-type="dwc:locality" xlink:type="simple">Szent István square</named-content>; decimalLatitude: <named-content xmlns:xlink="http://www.w3.org/1999/xlink" content-type="dwc:decimalLatitude" xlink:type="simple">47.562156</named-content>; decimalLongitude: <named-content xmlns:xlink="http://www.w3.org/1999/xlink" content-type="dwc:decimalLongitude" xlink:type="simple">19.088614</named-content>; <bold>Identification:</bold> identifiedBy: <named-content xmlns:xlink="http://www.w3.org/1999/xlink" content-type="dwc:identifiedBy" xlink:type="simple">Attila Rigó</named-content>; <bold>Event:</bold> eventDate: <named-content xmlns:xlink="http://www.w3.org/1999/xlink" content-type="dwc:eventDate" xlink:type="simple">06/09/2022</named-content>; habitat: <named-content xmlns:xlink="http://www.w3.org/1999/xlink" content-type="dwc:habitat" xlink:type="simple">flower bed</named-content></p></list-item></list></tp:treatment-sec><tp:treatment-sec sec-type="Notes"><title>Notes</title><p>An archaeophyte that belongs to the <italic><tp:taxon-name><tp:taxon-name-part taxon-name-part-type="genus" reg="Polygonum">Polygonum</tp:taxon-name-part><tp:taxon-name-part taxon-name-part-type="species" reg="aviculare">aviculare</tp:taxon-name-part></tp:taxon-name></italic> L. complex (<xref ref-type="bibr" rid="B10045178">Király 2009</xref>). The species is data-poor in Hungary and has only one recent published record (<xref ref-type="bibr" rid="B10045613">Molnár et al. 2018</xref>).</p></tp:treatment-sec><ref-list><ref id="B10045178"><element-citation xmlns:xlink="http://www.w3.org/1999/xlink" publication-type="book" xlink:type="simple"><person-group person-group-type="editor"><name name-style="western"><surname>Király</surname><given-names>Gergely</given-names></name></person-group><year>2009</year><source>Új magyar füvészkönyv. Magyarország hajtásos növényei. Határozókulcsok</source><trans-title>New Hungarian herbal. The vascular flora of Hungary. Identification keys</trans-title><publisher-name>Aggteleki Nemzeti Park Igazgatóság</publisher-name><publisher-loc>Jósvafő</publisher-loc><size units="page">616</size><isbn>978-963-87082-9-8</isbn></element-citation></ref><ref id="B10045613"><element-citation xmlns:xlink="http://www.w3.org/1999/xlink" publication-type="article" xlink:type="simple"><person-group person-group-type="author"><name name-style="western"><surname>Molnár</surname><given-names>Csaba</given-names></name><name name-style="western"><surname>Haszonits</surname><given-names>Győző</given-names></name><name name-style="western"><surname>Malatinszky</surname><given-names>Ákos</given-names></name><name name-style="western"><surname>Süveges</surname><given-names>Kristóf</given-names></name><name name-style="western"><surname>Balogh</surname><given-names>Lajos</given-names></name><name name-style="western"><surname>Nagy</surname><given-names>Timea</given-names></name><name name-style="western"><surname>Horváth</surname><given-names>Soma</given-names></name><name name-style="western"><surname>Hudák</surname><given-names>Katalin</given-names></name></person-group><year>2018</year><article-title>Pótlások Magyarország edényes növényfajainak elterjedési atlaszához VI.</article-title><source>Kitaibelia</source><volume>23</volume><issue>1</issue><fpage>87</fpage><lpage>102</lpage><pub-id pub-id-type="doi">10.17542/kit.23.87</pub-id></element-citation></ref></ref-list></tp:taxon-treatment>
