# Supplementary material for: Inventory of the urban flora of Budapest (Hungary) highlighting new and noteworthy floristic records
Source: Biodivers Data J. 2023 Nov 27;11:e110450. doi: 10.3897/BDJ.11.e110450 (PMC10696606; doi:10.3897/BDJ.11.e110450)
Supplement: XML Treatment for Saponaria ocymoides [file BDJ.11.e110450-treatment45.xml]

<!DOCTYPE tp:taxon-treatment
  PUBLIC "-//TaxonX//DTD Taxonomic Treatment Publishing DTD v0 20100105//EN" "tax-treatment-NSO.dtd">
<tp:taxon-treatment xmlns:tp="http://www.plazi.org/taxpub"><tp:treatment-meta><mixed-citation publication-type="journal"><person-group><name><surname>Rigó</surname><given-names>Attila</given-names></name><name><surname>Malatinszky</surname><given-names>Ákos</given-names></name><name><surname>Barina</surname><given-names>Zoltán</given-names></name></person-group><article-title>Inventory of the urban flora of Budapest (Hungary) highlighting new and noteworthy floristic records</article-title><source>Biodivers Data J</source><day>27</day><month>11</month><year>2023</year><volume>11</volume><pub-id pub-id-type="doi">10.3897/BDJ.11.e110450</pub-id></mixed-citation></tp:treatment-meta><tp:nomenclature><tp:taxon-name>
            <object-id xmlns:xlink="http://www.w3.org/1999/xlink" content-type="arpha" xlink:type="simple">9142520F-8E3C-5221-A8FF-AD22005837F5</object-id>
            <tp:taxon-name-part taxon-name-part-type="genus">Saponaria</tp:taxon-name-part>
            <tp:taxon-name-part taxon-name-part-type="species">ocymoides</tp:taxon-name-part>
          </tp:taxon-name><tp:taxon-authority>L. 1753</tp:taxon-authority></tp:nomenclature><tp:treatment-sec sec-type="materials"><title>Materials</title><list list-type="alpha-lower" list-content="occurrences"><list-item><p><bold>Type status:</bold> <named-content xmlns:xlink="http://www.w3.org/1999/xlink" content-type="dwc:typeStatus" xlink:type="simple">Other material</named-content>. <bold>Occurrence:</bold> recordedBy: <named-content xmlns:xlink="http://www.w3.org/1999/xlink" content-type="dwc:recordedBy" xlink:type="simple">Attila Rigó</named-content>; individualCount: <named-content xmlns:xlink="http://www.w3.org/1999/xlink" content-type="dwc:individualCount" xlink:type="simple">10</named-content>; reproductiveCondition: <named-content xmlns:xlink="http://www.w3.org/1999/xlink" content-type="dwc:reproductiveCondition" xlink:type="simple">in bloom</named-content>; occurrenceID: <named-content xmlns:xlink="http://www.w3.org/1999/xlink" content-type="dwc:occurrenceID" xlink:type="simple">E3C04068-6A6A-5F51-A71D-A4E04161E1E1</named-content>; <bold>Taxon:</bold> scientificName: <named-content xmlns:xlink="http://www.w3.org/1999/xlink" content-type="dwc:scientificName" xlink:type="simple"><tp:taxon-name><tp:taxon-name-part taxon-name-part-type="genus" reg="Saponaria">Saponaria</tp:taxon-name-part><tp:taxon-name-part taxon-name-part-type="species" reg="ocymoides">ocymoides</tp:taxon-name-part></tp:taxon-name></named-content>; family: <named-content xmlns:xlink="http://www.w3.org/1999/xlink" content-type="dwc:family" xlink:type="simple"><tp:taxon-name><tp:taxon-name-part taxon-name-part-type="family">Caryophyllaceae</tp:taxon-name-part></tp:taxon-name></named-content>; taxonRank: <named-content xmlns:xlink="http://www.w3.org/1999/xlink" content-type="dwc:taxonRank" xlink:type="simple">species</named-content>; <bold>Location:</bold> continent: <named-content xmlns:xlink="http://www.w3.org/1999/xlink" content-type="dwc:continent" xlink:type="simple">Europe</named-content>; country: <named-content xmlns:xlink="http://www.w3.org/1999/xlink" content-type="dwc:country" xlink:type="simple">Hungary</named-content>; county: <named-content xmlns:xlink="http://www.w3.org/1999/xlink" content-type="dwc:county" xlink:type="simple">Budapest</named-content>; municipality: <named-content xmlns:xlink="http://www.w3.org/1999/xlink" content-type="dwc:municipality" xlink:type="simple">Budapest III.</named-content>; locality: <named-content xmlns:xlink="http://www.w3.org/1999/xlink" content-type="dwc:locality" xlink:type="simple">Ármány street</named-content>; decimalLatitude: <named-content xmlns:xlink="http://www.w3.org/1999/xlink" content-type="dwc:decimalLatitude" xlink:type="simple">47.593588</named-content>; decimalLongitude: <named-content xmlns:xlink="http://www.w3.org/1999/xlink" content-type="dwc:decimalLongitude" xlink:type="simple">19.060615</named-content>; <bold>Identification:</bold> identifiedBy: <named-content xmlns:xlink="http://www.w3.org/1999/xlink" content-type="dwc:identifiedBy" xlink:type="simple">Attila Rigó, Ákos Malatinszky</named-content>; <bold>Event:</bold> eventDate: <named-content xmlns:xlink="http://www.w3.org/1999/xlink" content-type="dwc:eventDate" xlink:type="simple">24/04/2020</named-content>; habitat: <named-content xmlns:xlink="http://www.w3.org/1999/xlink" content-type="dwc:habitat" xlink:type="simple">crevices of pavement</named-content></p></list-item></list></tp:treatment-sec><tp:treatment-sec sec-type="Notes"><title>Notes</title><p>A European-Mediterranean species that is used as an ornamental in other parts of Europe. Occurs as a rare casual alien in the Czechia and Belgium (<xref ref-type="bibr" rid="B10044098">Verloove 2006</xref> and <xref ref-type="bibr" rid="B10045644">Pyšek et al. 2022</xref>). In Hungary, it has one recent record (<xref ref-type="bibr" rid="B10044015">Wirth et al. 2020a</xref>).</p></tp:treatment-sec><ref-list><ref id="B10044098"><element-citation xmlns:xlink="http://www.w3.org/1999/xlink" publication-type="article" xlink:type="simple"><person-group person-group-type="author"><name name-style="western"><surname>Verloove</surname><given-names>Filip</given-names></name></person-group><year>2006</year><article-title>Catalogue of neophytes in Belgium (1800-2005)</article-title><source>Scripta Botanica Belgica</source><volume>39</volume><fpage>1</fpage><lpage>89</lpage></element-citation></ref><ref id="B10045644"><element-citation xmlns:xlink="http://www.w3.org/1999/xlink" publication-type="article" xlink:type="simple"><person-group person-group-type="author"><name name-style="western"><surname>Pyšek</surname><given-names>Petr</given-names></name><name name-style="western"><surname>Sádlo</surname><given-names>Jiří</given-names></name><name name-style="western"><surname>Chrtek</surname><given-names>Jindřich</given-names></name><name name-style="western"><surname>Chytrý</surname><given-names>Milan</given-names></name><name name-style="western"><surname>Kaplan</surname><given-names>Zdeněk</given-names></name><name name-style="western"><surname>Pergl</surname><given-names>Jan</given-names></name><name name-style="western"><surname>Pokorná</surname><given-names>Adéla</given-names></name><name name-style="western"><surname>Axmanová</surname><given-names>Irena</given-names></name><name name-style="western"><surname>Čuda</surname><given-names>Jan</given-names></name><name name-style="western"><surname>Doležal</surname><given-names>Jan</given-names></name><name name-style="western"><surname>Dřevojan</surname><given-names>Pavel</given-names></name><name name-style="western"><surname>Hejda</surname><given-names>Martin</given-names></name><name name-style="western"><surname>Kočár</surname><given-names>Petr</given-names></name><name name-style="western"><surname>Kortz</surname><given-names>Alessandra</given-names></name><name name-style="western"><surname>Lososová</surname><given-names>Zdeňka</given-names></name><name name-style="western"><surname>Lustyk</surname><given-names>Pavel</given-names></name><name name-style="western"><surname>Skálová</surname><given-names>Hana</given-names></name><name name-style="western"><surname>Štajerová</surname><given-names>Kateřina</given-names></name><name name-style="western"><surname>Večeřa</surname><given-names>Martin</given-names></name><name name-style="western"><surname>Vítková</surname><given-names>Michaela</given-names></name><name name-style="western"><surname>Wild</surname><given-names>Jan</given-names></name><name name-style="western"><surname>Danihelka</surname><given-names>Jiří</given-names></name></person-group><year>2022</year><article-title>Catalogue of alien plants of the Czech Republic (3rd edition)</article-title><source>Preslia</source><volume>94</volume><issue>4</issue><fpage>447</fpage><lpage>577</lpage><pub-id pub-id-type="doi">10.23855/preslia.2022.447</pub-id></element-citation></ref><ref id="B10044015"><element-citation xmlns:xlink="http://www.w3.org/1999/xlink" publication-type="article" xlink:type="simple"><person-group person-group-type="author"><name name-style="western"><surname>Wirth</surname><given-names>Tamás</given-names></name><name name-style="western"><surname>Kovács</surname><given-names>Dániel</given-names></name><name name-style="western"><surname>Csiky</surname><given-names>János</given-names></name></person-group><year>2020</year><article-title>Adatok és kiegészítések a magyarországi adventív flóra kivadult, meghonosodott és potenciális inváziós fajainak ismeretéhez</article-title><source>Kitaibelia</source><volume>25</volume><issue>2</issue><fpage>111</fpage><lpage>156</lpage><pub-id pub-id-type="doi">10.17542/kit.25.111</pub-id></element-citation></ref></ref-list></tp:taxon-treatment>
