# Supplementary material for: Inventory of the urban flora of Budapest (Hungary) highlighting new and noteworthy floristic records
Source: Biodivers Data J. 2023 Nov 27;11:e110450. doi: 10.3897/BDJ.11.e110450 (PMC10696606; doi:10.3897/BDJ.11.e110450)
Supplement: XML Treatment for Talinum paniculatum [file BDJ.11.e110450-treatment47.xml]

<!DOCTYPE tp:taxon-treatment
  PUBLIC "-//TaxonX//DTD Taxonomic Treatment Publishing DTD v0 20100105//EN" "tax-treatment-NSO.dtd">
<tp:taxon-treatment xmlns:tp="http://www.plazi.org/taxpub"><tp:treatment-meta><mixed-citation publication-type="journal"><person-group><name><surname>Rigó</surname><given-names>Attila</given-names></name><name><surname>Malatinszky</surname><given-names>Ákos</given-names></name><name><surname>Barina</surname><given-names>Zoltán</given-names></name></person-group><article-title>Inventory of the urban flora of Budapest (Hungary) highlighting new and noteworthy floristic records</article-title><source>Biodivers Data J</source><day>27</day><month>11</month><year>2023</year><volume>11</volume><pub-id pub-id-type="doi">10.3897/BDJ.11.e110450</pub-id></mixed-citation></tp:treatment-meta><tp:nomenclature><tp:taxon-name>
            <object-id xmlns:xlink="http://www.w3.org/1999/xlink" content-type="arpha" xlink:type="simple">7A6E4F50-0414-5536-A53C-7232C9DE31CE</object-id>
            <tp:taxon-name-part taxon-name-part-type="genus">Talinum</tp:taxon-name-part>
            <tp:taxon-name-part taxon-name-part-type="species">paniculatum</tp:taxon-name-part>
          </tp:taxon-name><tp:taxon-authority>(Jacq.) Gaertn. 1791</tp:taxon-authority></tp:nomenclature><tp:treatment-sec sec-type="materials"><title>Materials</title><list list-type="alpha-lower" list-content="occurrences"><list-item><p><bold>Type status:</bold> <named-content xmlns:xlink="http://www.w3.org/1999/xlink" content-type="dwc:typeStatus" xlink:type="simple">Other material</named-content>. <bold>Occurrence:</bold> recordedBy: <named-content xmlns:xlink="http://www.w3.org/1999/xlink" content-type="dwc:recordedBy" xlink:type="simple">Attila Rigó</named-content>; individualCount: <named-content xmlns:xlink="http://www.w3.org/1999/xlink" content-type="dwc:individualCount" xlink:type="simple">4</named-content>; reproductiveCondition: <named-content xmlns:xlink="http://www.w3.org/1999/xlink" content-type="dwc:reproductiveCondition" xlink:type="simple">fruit-bearing</named-content>; occurrenceID: <named-content xmlns:xlink="http://www.w3.org/1999/xlink" content-type="dwc:occurrenceID" xlink:type="simple">B856A021-BC61-500A-A8DD-964A875FBEAF</named-content>; <bold>Taxon:</bold> scientificName: <named-content xmlns:xlink="http://www.w3.org/1999/xlink" content-type="dwc:scientificName" xlink:type="simple"><tp:taxon-name><tp:taxon-name-part taxon-name-part-type="genus" reg="Talinum">Talinum</tp:taxon-name-part><tp:taxon-name-part taxon-name-part-type="species" reg="paniculatum">paniculatum</tp:taxon-name-part></tp:taxon-name></named-content>; family: <named-content xmlns:xlink="http://www.w3.org/1999/xlink" content-type="dwc:family" xlink:type="simple"><tp:taxon-name><tp:taxon-name-part taxon-name-part-type="family">Talinaceae</tp:taxon-name-part></tp:taxon-name></named-content>; taxonRank: <named-content xmlns:xlink="http://www.w3.org/1999/xlink" content-type="dwc:taxonRank" xlink:type="simple">species</named-content>; <bold>Location:</bold> continent: <named-content xmlns:xlink="http://www.w3.org/1999/xlink" content-type="dwc:continent" xlink:type="simple">Europe</named-content>; country: <named-content xmlns:xlink="http://www.w3.org/1999/xlink" content-type="dwc:country" xlink:type="simple">Hungary</named-content>; county: <named-content xmlns:xlink="http://www.w3.org/1999/xlink" content-type="dwc:county" xlink:type="simple">Budapest</named-content>; municipality: <named-content xmlns:xlink="http://www.w3.org/1999/xlink" content-type="dwc:municipality" xlink:type="simple">Budapest XI.</named-content>; locality: <named-content xmlns:xlink="http://www.w3.org/1999/xlink" content-type="dwc:locality" xlink:type="simple">Csíkihegyek street</named-content>; decimalLatitude: <named-content xmlns:xlink="http://www.w3.org/1999/xlink" content-type="dwc:decimalLatitude" xlink:type="simple">47.472860</named-content>; decimalLongitude: <named-content xmlns:xlink="http://www.w3.org/1999/xlink" content-type="dwc:decimalLongitude" xlink:type="simple">18.996353</named-content>; <bold>Identification:</bold> identifiedBy: <named-content xmlns:xlink="http://www.w3.org/1999/xlink" content-type="dwc:identifiedBy" xlink:type="simple">Attila Rigó</named-content>; <bold>Event:</bold> eventDate: <named-content xmlns:xlink="http://www.w3.org/1999/xlink" content-type="dwc:eventDate" xlink:type="simple">28/09/2022</named-content>; habitat: <named-content xmlns:xlink="http://www.w3.org/1999/xlink" content-type="dwc:habitat" xlink:type="simple">crevices of road pavement</named-content></p></list-item></list></tp:treatment-sec><tp:treatment-sec sec-type="Notes"><title>Notes</title><p>Native to tropical America, used as an ornamental and became naturalised and invasive in large parts of the tropical and subtropical regions (<xref ref-type="bibr" rid="B10045745">Walthers et al. 2011</xref>). It appears as a rare casual alien in temperate regions, for example, in Italy (<xref ref-type="bibr" rid="B10045725">Spampinato et al. 2022</xref>) and Ukraine (<xref ref-type="bibr" rid="B10045715">Shynder et al. 2022</xref>). New to the adventive flora of Hungary.</p></tp:treatment-sec><ref-list><ref id="B10045745"><element-citation xmlns:xlink="http://www.w3.org/1999/xlink" publication-type="article" xlink:type="simple"><person-group person-group-type="author"><name name-style="western"><surname>Walthers</surname><given-names>M.</given-names></name><name name-style="western"><surname>Figueiredo</surname><given-names>E.</given-names></name><name name-style="western"><surname>Crouch</surname><given-names>N. R.</given-names></name><name name-style="western"><surname>Winter</surname><given-names>P. J. D.</given-names></name><name name-style="western"><surname>Smith</surname><given-names>G. F.</given-names></name><name name-style="western"><surname>Zimmermann</surname><given-names>H. G.</given-names></name><name name-style="western"><surname>Mashope</surname><given-names>B. K.</given-names></name></person-group><year>2011</year><article-title>Naturalised and invasive succulents of southern Africa</article-title><source>ABCtaxa</source><volume>11</volume><issue>1</issue><fpage>1</fpage><lpage>360</lpage></element-citation></ref><ref id="B10045725"><element-citation xmlns:xlink="http://www.w3.org/1999/xlink" publication-type="article" xlink:type="simple"><person-group person-group-type="author"><name name-style="western"><surname>Spampinato</surname><given-names>Giovanni</given-names></name><name name-style="western"><surname>Laface</surname><given-names>Valentina Lucia Astrid</given-names></name><name name-style="western"><surname>Posillipo</surname><given-names>Giandomenico</given-names></name><name name-style="western"><surname>Cano Ortiz</surname><given-names>Ana</given-names></name><name name-style="western"><surname>Quinto Canas</surname><given-names>Ricardo</given-names></name><name name-style="western"><surname>Musarella</surname><given-names>Carmelo Maria</given-names></name></person-group><year>2022</year><article-title>Alien flora in Calabria (Southern Italy): an updated checklist</article-title><source>Biological Invasions</source><volume>24</volume><fpage>2323</fpage><lpage>2334</lpage><pub-id pub-id-type="doi">10.1007/s10530-022-02800-y</pub-id></element-citation></ref><ref id="B10045715"><element-citation xmlns:xlink="http://www.w3.org/1999/xlink" publication-type="article" xlink:type="simple"><person-group person-group-type="author"><name name-style="western"><surname>Shynder</surname><given-names>Oleksandr I.</given-names></name><name name-style="western"><surname>Kolomiychuk</surname><given-names>Vitaliy P.</given-names></name><name name-style="western"><surname>Melezhyk</surname><given-names>Olga V.</given-names></name></person-group><year>2022</year><article-title>Spontaneous flora of O.V. Fomin Botanical Garden of Taras Shevchenko National University of Kyiv, Ukraine</article-title><source>Environmental &amp; Socio-economic Studies</source><volume>10</volume><issue>1</issue><fpage>38</fpage><lpage>56</lpage><pub-id pub-id-type="doi">10.2478/environ-2022-0004</pub-id></element-citation></ref></ref-list></tp:taxon-treatment>
