# Supplementary material for: Inventory of the urban flora of Budapest (Hungary) highlighting new and noteworthy floristic records
Source: Biodivers Data J. 2023 Nov 27;11:e110450. doi: 10.3897/BDJ.11.e110450 (PMC10696606; doi:10.3897/BDJ.11.e110450)
Supplement: XML Treatment for Vaccaria hispanica [file BDJ.11.e110450-treatment48.xml]

<!DOCTYPE tp:taxon-treatment
  PUBLIC "-//TaxonX//DTD Taxonomic Treatment Publishing DTD v0 20100105//EN" "tax-treatment-NSO.dtd">
<tp:taxon-treatment xmlns:tp="http://www.plazi.org/taxpub"><tp:treatment-meta><mixed-citation publication-type="journal"><person-group><name><surname>Rigó</surname><given-names>Attila</given-names></name><name><surname>Malatinszky</surname><given-names>Ákos</given-names></name><name><surname>Barina</surname><given-names>Zoltán</given-names></name></person-group><article-title>Inventory of the urban flora of Budapest (Hungary) highlighting new and noteworthy floristic records</article-title><source>Biodivers Data J</source><day>27</day><month>11</month><year>2023</year><volume>11</volume><pub-id pub-id-type="doi">10.3897/BDJ.11.e110450</pub-id></mixed-citation></tp:treatment-meta><tp:nomenclature><tp:taxon-name>
            <object-id xmlns:xlink="http://www.w3.org/1999/xlink" content-type="arpha" xlink:type="simple">F9770E0B-4896-5780-8359-F2DF6BB5AA7B</object-id>
            <tp:taxon-name-part taxon-name-part-type="genus">Vaccaria</tp:taxon-name-part>
            <tp:taxon-name-part taxon-name-part-type="species">hispanica</tp:taxon-name-part>
          </tp:taxon-name><tp:taxon-authority>(Mill.) Rauschert 1965</tp:taxon-authority></tp:nomenclature><tp:treatment-sec sec-type="materials"><title>Materials</title><list list-type="alpha-lower" list-content="occurrences"><list-item><p><bold>Type status:</bold> <named-content xmlns:xlink="http://www.w3.org/1999/xlink" content-type="dwc:typeStatus" xlink:type="simple">Other material</named-content>. <bold>Occurrence:</bold> recordedBy: <named-content xmlns:xlink="http://www.w3.org/1999/xlink" content-type="dwc:recordedBy" xlink:type="simple">Attila Rigó</named-content>; individualCount: <named-content xmlns:xlink="http://www.w3.org/1999/xlink" content-type="dwc:individualCount" xlink:type="simple">1</named-content>; reproductiveCondition: <named-content xmlns:xlink="http://www.w3.org/1999/xlink" content-type="dwc:reproductiveCondition" xlink:type="simple">in bloom</named-content>; occurrenceID: <named-content xmlns:xlink="http://www.w3.org/1999/xlink" content-type="dwc:occurrenceID" xlink:type="simple">427B4DAC-48E5-52C2-A236-C506A2FAB36A</named-content>; <bold>Taxon:</bold> scientificName: <named-content xmlns:xlink="http://www.w3.org/1999/xlink" content-type="dwc:scientificName" xlink:type="simple"><tp:taxon-name><tp:taxon-name-part taxon-name-part-type="genus" reg="Vaccaria">Vaccaria</tp:taxon-name-part><tp:taxon-name-part taxon-name-part-type="species" reg="hispanica">hispanica</tp:taxon-name-part></tp:taxon-name></named-content>; family: <named-content xmlns:xlink="http://www.w3.org/1999/xlink" content-type="dwc:family" xlink:type="simple"><tp:taxon-name><tp:taxon-name-part taxon-name-part-type="family">Caryophyllaceae</tp:taxon-name-part></tp:taxon-name></named-content>; taxonRank: <named-content xmlns:xlink="http://www.w3.org/1999/xlink" content-type="dwc:taxonRank" xlink:type="simple">species</named-content>; <bold>Location:</bold> continent: <named-content xmlns:xlink="http://www.w3.org/1999/xlink" content-type="dwc:continent" xlink:type="simple">Europe</named-content>; country: <named-content xmlns:xlink="http://www.w3.org/1999/xlink" content-type="dwc:country" xlink:type="simple">Hungary</named-content>; county: <named-content xmlns:xlink="http://www.w3.org/1999/xlink" content-type="dwc:county" xlink:type="simple">Budapest</named-content>; municipality: <named-content xmlns:xlink="http://www.w3.org/1999/xlink" content-type="dwc:municipality" xlink:type="simple">Budapest XIII.</named-content>; locality: <named-content xmlns:xlink="http://www.w3.org/1999/xlink" content-type="dwc:locality" xlink:type="simple">Szabolcs street</named-content>; decimalLatitude: <named-content xmlns:xlink="http://www.w3.org/1999/xlink" content-type="dwc:decimalLatitude" xlink:type="simple">47.516879</named-content>; decimalLongitude: <named-content xmlns:xlink="http://www.w3.org/1999/xlink" content-type="dwc:decimalLongitude" xlink:type="simple">19.067071</named-content>; <bold>Identification:</bold> identifiedBy: <named-content xmlns:xlink="http://www.w3.org/1999/xlink" content-type="dwc:identifiedBy" xlink:type="simple">Attila Rigó</named-content>; <bold>Event:</bold> eventDate: <named-content xmlns:xlink="http://www.w3.org/1999/xlink" content-type="dwc:eventDate" xlink:type="simple">16/05/2022</named-content>; habitat: <named-content xmlns:xlink="http://www.w3.org/1999/xlink" content-type="dwc:habitat" xlink:type="simple">crack at the base of a building</named-content></p></list-item></list></tp:treatment-sec><tp:treatment-sec sec-type="Notes"><title>Notes</title><p>A rare archaeophyte in Hungary with a decreasing number of localities (<xref ref-type="bibr" rid="B10045178">Király 2009</xref> and <xref ref-type="bibr" rid="B10045415">Csiky et al. 2023</xref>). Its presence in an urban environment is noteworthy.</p></tp:treatment-sec><ref-list><ref id="B10045178"><element-citation xmlns:xlink="http://www.w3.org/1999/xlink" publication-type="book" xlink:type="simple"><person-group person-group-type="editor"><name name-style="western"><surname>Király</surname><given-names>Gergely</given-names></name></person-group><year>2009</year><source>Új magyar füvészkönyv. Magyarország hajtásos növényei. Határozókulcsok</source><trans-title>New Hungarian herbal. The vascular flora of Hungary. Identification keys</trans-title><publisher-name>Aggteleki Nemzeti Park Igazgatóság</publisher-name><publisher-loc>Jósvafő</publisher-loc><size units="page">616</size><isbn>978-963-87082-9-8</isbn></element-citation></ref><ref id="B10045415"><element-citation xmlns:xlink="http://www.w3.org/1999/xlink" publication-type="article" xlink:type="simple"><person-group person-group-type="author"><name name-style="western"><surname>Csiky</surname><given-names>J.</given-names></name><name name-style="western"><surname>Balogh</surname><given-names>L.</given-names></name><name name-style="western"><surname>Dancza</surname><given-names>I.</given-names></name><name name-style="western"><surname>Gyulai</surname><given-names>F.</given-names></name><name name-style="western"><surname>Jakab</surname><given-names>G.</given-names></name><name name-style="western"><surname>Király</surname><given-names>G.</given-names></name><name name-style="western"><surname>Lehoczky</surname><given-names>É.</given-names></name><name name-style="western"><surname>Mesterházy</surname><given-names>A.</given-names></name><name name-style="western"><surname>Pósa</surname><given-names>P.</given-names></name><name name-style="western"><surname>Wirth</surname><given-names>T.</given-names></name></person-group><year>2023</year><article-title>Checklist of alien vascular plants of Hungary and their invasion biological characteristics</article-title><source>Acta Botanica Hungarica</source><volume>65</volume><fpage>53</fpage><lpage>72</lpage><pub-id pub-id-type="doi">10.1556/034.65.2023.1-2.3</pub-id></element-citation></ref></ref-list></tp:taxon-treatment>
