# Supplementary material for: Inventory of the urban flora of Budapest (Hungary) highlighting new and noteworthy floristic records
Source: Biodivers Data J. 2023 Nov 27;11:e110450. doi: 10.3897/BDJ.11.e110450 (PMC10696606; doi:10.3897/BDJ.11.e110450)
Supplement: Supplementary material 1 — New and noteworthy floristic records from Budapest (materials) [file bdj-11-e110450-s001.xlsx]

## Sheet: taxa
Taxon	Residency status	Distribution
Abies concolor (Gordon) Lindl. ex. Hildebr.	neo	II.
Abutilon theophrasti Medik.	arc	III. VI.
Acer campestre L.	ntv	I. II. III. IV. V. VI. VIII. IX. X. XI. XII. XIII. XIV. XV. XVI. XIX. XX. XXI. XXII. XIII.
Acer negundo L.	neo	I. II. III. IV. VI. VII. VIII. IX. X. XI. XII. XIII. XIV. XV. XVI. XVII. XIX. XX. XXI. XXIII.
Acer platanoides L.	ntv	I. II. III. IV. VIII. IX. X. XI. XII. XIII. XIV. XV. XVI. XVII. XIX. XX. XXI. XXII.
Acer pseudoplatanus L.	ntv	I. II. III. IV. VIII. IX. X. XI. XII. XIII. XIV. XV. XVI. XIX. XX. XXII.
Acer saccharinum L.	neo	III. IV. VIII. IX. XI. XIII. XIV. XVII. XX. XXI.
Acer tataricum L.	ntv	XI. XXII.
Achillea collina (Becker ex Rchb.f.) Heimerl	ntv	I. II. III. IV. V. VI. VII. VIII. IX. X. XI. XII. XIII. XIV. XV. XVI. XVII. XVIII. XIX. XX. XXI. XXII. XXIII.
Achillea filipendulina Lam.	neo	I. II. VIII. IX. XIII. XIV.
Achillea nobilis L.	ntv	XV.
Achillea pannonica Scheele	ntv	II. XI. XIV. XV.
Achnatherum virescens (Trin.) Banfi, Galasso & Bartolucci	ntv	III. XII.
Adiantum capillus-veneris L.	neo	IX. XII.
Adonis aestivalis L.	arc	XI.
Adonis vernalis L.	ntv	XI.
Aegilops cylindrica Host	ntv	III. XI. XIII. XX.
Aesculus hippocastanum L.	neo	I. III. XI. XII. XVI. XVII. XIX.
Aethionema saxatile (L.) W.T.Aiton	ntv	III.
Aethusa cynapium L.	ntv/arc	XII.
Ageratum houstonianum Mill.	neo	XXII.
Agrimonia eupatoria L.	ntv	I. II. III. X. XI. XIII.
Agropyron cristatum (L.) Gaertn.	ntv	IX.
Agrostis capillaris L.	ntv	III. XVI.
Agrostis stolonifera L.	ntv	III. VI. IX. XIV.
Ailanthus altissima (Mill.) Swingle	neo	I. II. III. IV. V. VI. VII. VIII. IX. X. XI. XII. XIII. XIV. XV. XVI. XVII. XVIII. XIX. XX. XXI. XXII. XXIII.
Ajuga chamaepitys (L.) Schreb.	arc	II. XII. XIII. XIV. XXIII.
Ajuga genevensis L.	ntv	II.
Ajuga reptans L.	ntv	III. XIII. XV. XVI.
Albizia julibrissin Durazz.	neo	XI. XVI. XXII.
Alcea rosea L.	neo	III. IV. IX. XI. XII. XV. XVII. XXII.
Alisma plantago-aquatica L.	ntv	XVII.
Alkekengi officinarum Moench	arc	VIII.
Alliaria petiolata (M.Bieb.) Cavara & Grande	ntv	I. II. III. V. VIII. XI. XII. XIII. XIV. XV.
Allium ramosum L.	neo	IX. XI. XXI.
Allium schoenoprasum L.	neo	XII.
Allium scorodoprasum L.	arc	II. XII. XX.
Allium vineale L.	ntv	II. IX.
Alopecurus myosuroides Huds.	arc	VI. XIII.
Althaea cannabina L.	arc/neo	XI.
Althaea officinalis L.	arc	III.
Alyssum alyssoides L.	ntv	XIII.
Alyssum montanum L.	ntv	XI.
Amaranthus albus L.	neo	II. IV. V. VIII. IX. X. XI. XII. XIII. XIV. XV. XX. XXI.
Amaranthus blitoides S.Watson	arc	II. IV. V. VII. VIII. IX. X. XII. XIII.
Amaranthus blitum L.	neo	I. II. III. IV. V. VI. VII. VIII. IX. XI. XIII. XIV. XV. XX. XXI.
Amaranthus blitum subsp. emarginatus (Salzm. ex Uline & W.L.Bray) Carretero, Muñoz Garm. & Pedrol	neo	IX.
Amaranthus cruentus L.	neo	I.
Amaranthus deflexus L.	neo	I. II. III. IV. V. VI. VII. VIII. IX. X. XI. XII. XIII. XIV. XV. XVI. XVII. XVIII. XIX. XX. XXI. XXII. XXIII.
Amaranthus hybridus L.	neo	IX.
Amaranthus hypochondriacus L.	neo	IX. XI.
Amaranthus powellii S.Watson	neo	I. II. III. IV. VI. VII. VIII. IX. X. XI. XII. XIII. XIV. XV. XVI. XVII. XVIII. XIX. XX. XXI. XXII. XXIII.
Amaranthus retroflexus L.	neo	I. II. III. IV. V. VI. VII. VIII. IX. X. XI. XII. XIII. XIV. XV. XVI. XVIII. XIX. XX. XXI. XXII. XXIII.
Ambrosia artemisiifolia L.	neo	I. II. III. IV. V. VI. VII. VIII. IX. X. XI. XII. XIII. XIV. XV. XVI. XVII. XVIII. XIX. XX. XXI. XXII. XXIII.
Amorpha fruticosa L.	neo	II. III. IV. V. XI. XIII. XIX. XXI.
Anchusa officinalis L.	ntv	I. II. III. IV. VI. VIII. IX. X. XI. XII. XIII. XIV. XV. XVI. XVII. XX. XXI. XXIII.
Anemone sylvestris L.	ntv	XIII.
Anethum graveolens L.	arc	VIII.
Anthemis arvensis L.	arc	III.
Anthemis ruthenica M.Bieb.	ntv/arc	VI. IX. XI. XIII. XX.
Anthriscus caucalis M.Bieb.	arc	VI. VIII. IX. X. XI. XIII. XV.
Anthriscus cerefolium Hoffm.	arc	I. II. III. IV. V. VI. VII. VIII. IX. X. XI. XII. XIII. XIV. XV. XVI. XX. XXI.
Anthriscus sylvestris (L.) Hoffm.	ntv	III. IX. XII.
Anthyllis vulneraria L.	ntv	IX.
Antirrhinum majus L.	neo	II. III. VIII. IX. XI. XIV. XV. XVI.
Apera spica-venti (L.) P.Beauv.	arc	II. V. VI. VIII. XI. XIII. XIV. XV. XVII. XX. XXIII.
Aphanes arvensis L.	arc	III. XIV.
Apium graveolens L.	arc	IX.
Apium repens (Jacq.) Lag.	ntv	XIII.
Aquilegia vulgaris L.	ntv	IV. XI. XII. XV. XXI. XXII.
Arabidopsis arenosa (L.) Lawalrée	ntv	I.
Arabidopsis thaliana (L.) Heynh.	ntv	I. II. III. VII. IX. XII. XIII. XIV. XVI.
Arctium lappa L.	arc	I. III. XI. XII. XIII. XIV. XVII.
Arctium minus Schkuhr	arc	III. IX. XII.
Arctium tomentosum Mill.	ntv	I. II. III. IV. VI. VIII. XI. XII. XIV. XX. XXII.
Arenaria serpyllifolia L.	ntv	I. II. III. IV. V. VI. VII. VIII. IX. X. XI. XII. XIII. XIV. XV. XVI. XX. XXI. XXII. XXIII.
Aristolochia clematitis L.	arc	III. XI. XXI.
Armoracia rusticana G.Gaertn., B.Mey. & Scherb.	arc	XIII.
Arrhenatherum elatius (L.) P.Beauv. ex J.Presl & C.Presl	ntv	I. II. III. VIII. IX. X. XI. XII. XIII. XIV. XV. XVII. XIX. XXI. XXIII.
Artemisia absinthium L.	arc	VIII. X. XI. XIV. XV. XXI.
Artemisia alba Turra	ntv	XI.
Artemisia annua L.	neo	II. III. IV. VII. VIII. IX. XIII.
Artemisia campestris L.	ntv	IX. XXI.
Artemisia dracunculus L.	arc	XV.
Artemisia pontica L.	ntv	VIII. IX. X. XI. XIII. XV.
Artemisia scoparia Waldst. & Kit.	ntv	IX.
Artemisia verlotiorum Lamotte	neo	XI.
Artemisia vulgaris L.	ntv	I. II. III. IV. V. VI. VIII. IX. X. XI. XII. XIII. XIV. XV. XVI. XVII. XX. XXI. XXII. XXIII.
Arum orientale M.Bieb.	ntv	XII.
Arundo donax L.	arc	XV.
Asarina procumbens Mill.	neo	I.
Asclepias syriaca L.	neo	II. III. IV. VI. VIII. IX. X. XI. XII. XIV. XV. XVI. XVII. XIX. XXI. XXIII.
Asparagus officinalis L.	ntv	IX.
Asparagus verticillatus L.	neo	III.
Asperugo procumbens L.	arc	III. XI. XIII. XV.
Asplenium adiantum-nigrum L.	ntv	VI. VIII. IX. XI. XII. XXI.
Asplenium ruta-muraria L.	ntv	I. II. III. V. VIII. IX. XI. XII.
Asplenium scolopendrium L.	ntv	VIII. IX. XII. XXI.
Asplenium trichomanes L.	ntv	I. VI. VIII. XII.
Astragalus asper Jacq.	ntv	XI.
Astragalus cicer L.	ntv	III. XI. XIII. XIV. XVI. XXI.
Astragalus glycyphyllos L.	ntv	II. XII. XIII.
Astragalus onobrychis L.	ntv	IV. XI. XXI.
Athyrium filix-femina (L.) Roth	ntv	XI.
Atriplex littoralis L.	ntv	III.
Atriplex oblongifolia Waldst. & Kit.	ntv	I. II.
Atriplex patula L.	arc	I. II. III. IV. VIII. IX. X. XI. XII. XIII. XV. XVI. XIX. XX. XXI. XXII. XXIII.
Atriplex prostrata Boucher ex DC.	ntv	II. III. VIII. XI. XII. XIII. XVII. XXIII.
Atriplex sagittata Borkh.	arc	IX.
Atriplex tatarica L.	arc	I. II. III. IV. VIII. IX. X. XI. XII. XIII. XIV. XV. XX. XXI. XXII. XXIII.
Avena fatua L.	arc	XIV.
Avena sativa L.	arc	VI. XI.
Azolla filiculoides Lam.	neo	IX.
Ballota nigra L.	arc	I. II. III. IV. V. VI. VII. VIII. IX. X. XI. XII. XIII. XIV. XV. XVI. XVII. XVIII. XIX. XX. XXI. XXII. XXIII.
Bassia scoparia (L.) A.J.Scott	arc/neo	V. VI. VIII. IX. X. XI. XIV. XVI. XX. XXI. XXIII.
Begonia cucullata Willd.	neo	XI. XIII.
Bellis perennis L.	ntv/arc	I. II. III. IV. V. VI. VII. VIII. IX. X. XI. XII. XIII. XIV. XV. XVI. XVIII. XIX. XX. XXI. XXII. XXIII.
Berberis aquifolium Pursh	neo	I. II. III. IV. V. VII. VIII. IX. X. XI. XII. XIII. XIV. XV. XVI. XVII. XIX. XX. XXI.
Berberis julianae C.K.Schneid.	neo	I. III. V. VII. XI.
Berberis thunbergii DC.	neo	III.
Berberis vulgaris L.	ntv	I. II. V. VIII. XI. XII. XVI. XX.
Berteroa incana (L.) DC.	ntv/arc	III. IV. IX. X. XI. XIV. XV. XVII. XXI.
Berula erecta (Huds.) Coville	ntv	XVII.
Betonica officinalis L.	ntv	XI.
Betula pendula Roth	ntv	II. III. IV. IX. X. XI. XIII.
Bidens cernua L.	ntv	XXI.
Bidens frondosa L.	neo	XIV. XXI.
Borago officinalis L.	neo	III.
Bothriochloa ischaemum (L.) Keng	ntv	III. IV. XI. XII. XIV. XVI. XX. XXI. XXIII.
Brachypodium sylvaticum (Huds.) P.Beauv.	ntv	I. III. XI. XII. XXI.
Brassica elongata Ehrh.	ntv/arc	III.
Brassica napus L.	arc	XXI.
Brassica rapa L.	neo	VI. VIII. IX. X. XI. XII. XIV. XXI.
Brassica rapa var. oleifera DC.	neo	VIII.
Bromus catharticus Vahl	neo	III. XV.
Bromus commutatus Schrad.	ntv	II. III.
Bromus erectus Huds.	ntv	XI. XII.
Bromus hordeaceus L.	ntv/arc	II. V. VI. VIII. IX. X. XI. XII. XIII. XIV. XV. XVI. XX.
Bromus inermis Leyss.	ntv	I. III. VIII. IX. X. XI. XII. XIV. XXI. XXIII.
Bromus japonicus Houtt.	arc	III. IV. V. VI. XI. XIV. XX.
Bromus squarrosus L.	ntv	VIII. IX. XI. XIII.
Bromus sterilis L.	arc	I. II. III. IV. V. VI. VII. VIII. IX. X. XI. XII. XIII. XIV. XV. XVI. XVII. XVIII. XIX. XX. XXI. XXII. XXIII.
Bromus tectorum L.	arc	I. II. III. VI. VIII. IX. X. XI. XII. XIII. XIV. XV. XVI. XVII. XX. XXI.
Broussonetia papyrifera (L.) Vent.	neo	I. II. V. VI. XI. XIII. XIV. XX. XXI.
Brunnera macrophylla (Adams) I.M.Johnst.	neo	I. II. III. IV. V. XI. XII. XIII. XIV. XV. XVI. XVII. XIX. XXII.
Bryonia alba L.	ntv/arc	II. III. XI. XII. XV. XXI.
Buddleja davidii Franch.	neo	II. IX. X. XII. XVI. XXI.
Buglossoides arvensis (L.) I.M.Johnst.	ntv	I. III. VI. XI. XIII. XIV. XV. XVI.
Bunias orientalis L.	neo	III. XI.
Bupleurum falcatum L.	ntv	XII.
Butomus umbellatus L.	ntv	XIV.
Buxus sempervirens L.	neo	III. XI.
Calendula officinalis L.	arc	I. III. IX. XI. XIII. XV. XIX.
Calepina irregularis Thell.	arc	I. III.
Calystegia sepium (L.) R.Br.	ntv	I. II. III. V. VIII. IX. X. XI. XII. XIII. XVII. XXII. XXIII.
Camelina microcarpa Andrz. ex DC.	arc	XII.
Campanula bononiensis L.	ntv	XII.
Campanula carpatica Jacq.	neo	IX.
Campanula glomerata L.	ntv	XII.
Campanula persicifolia L.	ntv	III. XI. XVI.
Campanula portenschlagiana Roem. & Schult.	neo	XII.
Campanula poscharskyana Degen	neo	III. XI. XII. XIX.
Campanula rapunculoides L.	ntv	I. II. III. XI. XII. XIV. XV. XVI. XVII. XXII.
Campanula trachelium L.	ntv	XII.
Campsis radicans (L.) Bureau	neo	I. II. III. VI. VIII. IX. XI. XIV. XV. XVI. XVII. XX. XXI. XXII.
Cannabis sativa L.	arc	II. V. VII. VIII. IX. XIII. XIV. XX.
Capsella bursa-pastoris Medik.	arc	I. II. III. IV. V. VI. VII. VIII. IX. X. XI. XII. XIII. XIV. XV. XVI. XX. XXI. XXII.
Capsicum annuum L.	neo	VI. XI.
Cardamine bulbifera Crantz	ntv	II. XII.
Cardamine hirsuta L.	ntv	I. II. III. V. VIII. IX. XI. XII. XIII. XIV. XV. XVI.
Cardamine occulta Hornem.	neo	XIV.
Carduus acanthoides L.	arc	I. II. III. IV. V. VII. VIII. IX. X. XI. XII. XIII. XIV. XV. XVI. XVII. XX. XXI. XXIII.
Carduus nutans L.	arc	III. VIII. IX. X. XI. XXIII.
Carex acuta L.	ntv	XX.
Carex acutiformis Ehrh.	ntv	IV. XXIII.
Carex caryophyllea Latourr.	ntv	III.
Carex divulsa Stokes	ntv	XI.
Carex hirta L.	ntv	I. II. III. IV. V. VI. VIII. IX. X. XI. XII. XIII. XV. XX. XXI. XXIII.
Carex leersii F.W.Schultz	ntv	II.
Carex pairae F.W.Schultz	ntv	XII.
Carex pilosa Scop.	ntv	XII.
Carex praecox Schreb.	ntv	IV. IX. X. XII. XIV. XVI. XXI.
Carex spicata Huds.	ntv	II. XII. XIII. XIV. XV.
Carex stenophylla Wahlenb.	ntv	IX.
Carlina vulgaris L.	ntv	III. IV. IX.
Carpinus betulus L.	ntv	III. IX. XII.
Caryopteris × clandonensis A.Simmonds	neo	III.
Catalpa bignonioides Walter	neo	IX. XVII.
Catapodium rigidum (L.) C.E.Hubb.	neo	III.
Catharanthus roseus (L.) G.Don	neo	XI.
Celosia argentea L.	neo	IX.
Celtis australis L.	neo	XIX.
Celtis occidentalis L.	neo	I. II. III. IV. V. VI. VII. VIII. IX. X. XI. XII. XIII. XIV. XV. XVI. XVII. XVIII. XIX. XX. XXI. XXII. XXIII.
Cenchrus alopecuroides (L.) Thunb.	neo	VIII. IX. XI. XV. XXI.
Cenchrus incertus M.A.Curtis	neo	IV. IX. XIV. XXI.
Centaurea arenaria M.Bieb.	ntv	XV.
Centaurea cyanus L.	arc	IX. XIII.
Centaurea jacea subsp. angustifolia (DC.)	ntv	II. III. IX. X. XI. XII. XIV. XV. XVI. XXII.
Centaurea scabiosa subsp. sadleriana (Janka) Asch. & Graebn.	ntv	I. III. VIII. XI. XII. XIII. XV. XXI. XXIII.
Centaurea stoebe L.	ntv/arc	I. II. III. IV. VIII. IX. X. XI. XII. XIV. XV. XX. XXI. XXIII.
Centaurea triumfettii All.	ntv	XI.
Cerastium brachypetalum Pers.	ntv	III.
Cerastium fontanum subsp. vulgare (Hartm.) Greuter & Burdet	ntv	I. II. III. IV. V. VI. VIII. IX. X. XI. XII. XIII. XIV. XV. XVI. XXIII.
Cerastium glomeratum Thuill.	ntv	III.
Cerastium pumilum Curtis	ntv	III. XV. XVI.
Cerastium pumilum var. glutinosum (Fries) E.Rico	ntv	XIV.
Cerastium semidecandrum L.	ntv	XI. XIII.
Cerastium tomentosum L.	neo	III. XI. XII. XV.
Ceratocephala testiculata (Crantz) Besser	arc	XI.
Ceratostigma plumbaginoides Bunge	neo	XV. XXII.
Cercis siliquastrum L.	neo	I. II. V. VIII. IX. XI. XII. XIII. XIV.
Cerinthe minor L.	ntv	XII.
Chaenorhinum minus (L.) Lange	arc	II. V. VIII. IX. XI. XII. XIII. XIV. XV.
Chaerophyllum aromaticum L.	ntv	XII.
Chaerophyllum temulum L.	ntv	XI. XII.
Chamaecytisus austriacus (L.) Link	ntv	XI. XII.
Chasmanthium latifolium (Michx.) H.O.Yates	neo	VIII.
Chelidonium majus L.	ntv	I. II. III. IV. V. VI. VII. VIII. IX. X. XI. XII. XIII. XIV. XV. XVI. XVII. XVIII. XIX. XX. XXI. XXII. XXIII.
Chenopodium album L.	arc	I. II. III. IV. V. VI. VII. VIII. IX. X. XI. XII. XIII. XIV. XV. XVI. XVII. XVIII. XIX. XX. XXI. XXII. XXIII.
Chenopodium ficifolium Sm.	arc	XIII.
Chenopodium glaucum L.	ntv/arc	II. III. IV. V. VIII. XI. XIII. XIV. XXIII.
Chenopodium hybridum L.	arc	I. II. III. IV. V. VI. VII. VIII. IX. X. XI. XII. XIII. XIV. XV. XVI. XVII. XVIII. XX. XXI. XXII. XXIII.
Chenopodium murale L.	arc	II. VIII. XI. XIII. XIV.
Chenopodium opulifolium Schrad. ex W.D.J.Koch & Ziz	ntv	I. III. V. VIII. IX. X. XI. XII. XIII. XVI. XX. XXI. XXII. XXIII.
Chenopodium polyspermum L.	ntv	XIV.
Chenopodium rubrum L.	ntv	IV.
Chenopodium strictum Roth	arc/neo	II. III. IV. VIII. IX. X. XI. XIV. XV. XVI. XIX. XX.
Chenopodium urbicum L.	arc	VIII.
Chenopodium vulvaria L.	ntv/arc	I. II. III. V. VI. VII. VIII. IX. XI. XII. XIII. XXII.
Chondrilla juncea L.	ntv	I. II. III. IV. VI. VIII. IX. X. XI. XII. XIII. XIV. XV. XVI. XIX. XX. XXI. XXII. XXIII.
Chorispora tenella DC.	neo	VIII. IX.
Cichorium intybus L.	arc	I. II. III. IV. V. VI. VII. VIII. IX. X. XI. XII. XIII. XIV. XV. XVI. XVII. XVIII. XIX. XX. XXI. XXII. XXIII.
Cirsium arvense (L.) Scop.	arc	I. II. III. IV. V. VI. VII. VIII. IX. X. XI. XII. XIII. XIV. XV. XVI. XVII. XVIII. XX. XXI. XXII. XXIII.
Cirsium eriophorum Scop.	ntv	XI.
Cirsium vulgare (Savi) Ten.	ntv/arc	II. III. V. VI. VIII. IX. X. XI. XII. XIII. XIV. XVI. XXI. XXIII.
Citrullus lanatus (Thunb.) Matsum. & Nakai	arc	II. VIII. IX. X. XIII. XV. XVI. XVII. XIX. XXII.
Clematis vitalba L.	ntv	I. II. III. V. VII. VIII. IX. X. XI. XII. XIII. XIV. XV. XX. XXI. XXII. XXIII.
Clerodendrum bungei Steud.	neo	XVI.
Clinopodium acinos Kuntze	ntv	III. XI. XXI.
Clinopodium nepeta (L.) Kuntze	neo	III. IX. XIII.
Clinopodium vulgare L.	ntv	II. III.
Colutea arborescens L.	ntv	IV. IX.
Commelina communis L.	neo	I. II. III. IV. V. VI. VII. VIII. IX. X. XI. XIII. XIV. XV. XVI. XIX. XX. XXI. XXII.
Conium maculatum L.	arc	I. III. VI. XV. XXI.
Convallaria majalis L.	ntv	I. II. III. VIII. IX. XI. XIV. XV. XVI. XIX. XX. XXII.
Convolvulus arvensis L.	arc	I. II. III. IV. V. VI. VII. VIII. IX. X. XI. XII. XIII. XIV. XV. XVI. XVII. XVIII. XIX. XX. XXI. XXII. XXIII.
Coreopsis lanceolata L.	neo	III.
Coriandrum sativum L.	arc	II. VII. XIV.
Corispermum nitidum Kit. ex Schult.	ntv	XI.
Cornus mas L.	ntv	XII.
Cornus sanguinea L.	ntv	I. II. III. IV. V. VI. VIII. XI. XII. XIII. XV. XVI. XIX. XX. XXI. XXII. XXIII.
Coronilla varia L.	ntv	I. II. III. IV. VI. IX. X. XI. XII. XIII. XIV. XV. XVI. XXI. XXIII.
Corydalis cava (L.) Schweigg. & Körte	ntv	I. XI. XII.
Corydalis solida (L.) Clairv.	ntv	XI. XII. XV.
Corylus avellana L.	ntv	II. III. V. XI. XII. XIII. XV. XVI.
Corylus colurna L.	neo	I. II. III. VIII. XII.
Cosmos bipinnatus Cav.	neo	III. XI. XV. XVI. XXI. XXII.
Cotinus coggygria Scop.	ntv	III. XI. XII. XX.
Cotoneaster hjelmqvistii Flinck & B.Hylmö	neo	XI.
Cotoneaster horizontalis Decne.	neo	I. II. III. VIII. IX. XI. XII. XVI. XIX. XXII.
Cotoneaster multiflorus Bunge	neo	XI.
Cotoneaster niger (Wahlb.) Fr.	ntv	I.
Cotoneaster nitens Rehder & E.H.Wilson	neo	XIX.
Cotoneaster salicifolius Franch.	neo	I. III. V.
Crataegus laevigata (Poir.) DC.	ntv	III.
Crataegus monogyna Jacq.	ntv	I. II. III. IV. V. IX. X. XI. XII. XIII. XV. XX. XXI. XXII. XXIII.
Crepis biennis L.	ntv	II. III.
Crepis capillaris (L.) Wallr.	arc	XXI.
Crepis foetida subsp. rhoeadifolia (M.Bieb.) Celak.	ntv/arc	II. III. IV. V. VI. VIII. IX. X. XI. XII. XIII. XIV. XV. XVI. XVII. XIX. XX. XXI. XXII. XXIII.
Crepis pulchra L.	ntv	I. V. XIV.
Crepis setosa Haller f.	ntv	VIII. XI. XIV. XX.
Crepis tectorum L.	arc	V. VI. VIII. IX. X. XI. XIII. XIV. XXI.
Crocus vernus (L.) Hill	neo	IV.
Cucumis sativus L.	arc	XI.
Cucurbita pepo L.	neo	XIII.
Cuscuta campestris Yunck.	neo	III. IX. X. XI. XII. XIV. XV. XX. XXI. XXII.
Cuscuta europaea L.	ntv	VIII. IX.
Cymbalaria muralis G.Gaertn., B.Mey. & Scherb.	neo	I. II. V. VI. VII. VIII. IX. XI. XII. XIII. XIV. XX.
Cynodon dactylon (L.) Pers.	arc	I. II. III. IV. V. VI. VII. VIII. IX. X. XI. XII. XIII. XIV. XV. XVI. XVII. XVIII. XIX. XX. XXI. XXII. XXIII.
Cynoglossum officinale L.	ntv	IV. VII.
Cyperus alternifolius L.	neo	XIV.
Cyperus eragrostis Lam.	neo	III. VIII. X.
Cyperus fuscus L.	ntv	III. IV. XXI.
Cyperus glomeratus L.	ntv	II. III. XII. XIV.
Cyperus michelianus (L.) Delile	ntv	IV. XXI.
Cyrtomium falcatum (L.f.) C.Presl	neo	XXI.
Cyrtomium fortunei J.Sm.	neo	VII.
Cystopteris fragilis (L.) Bernh.	ntv	VI.
Dactylis glomerata L.	ntv	I. II. III. IV. V. VI. VII. VIII. IX. X. XI. XII. XIII. XIV. XV. XVI. XVII. XVIII. XIX. XX. XXI. XXII. XXIII.
Dactylis glomerata subsp. lobata (Drejer) H.Lindb.	ntv	I. XII.
Datura innoxia Mill.	neo	IV.
Datura stramonium L.	arc	I. III. IV. V. VII. VIII. IX. X. XI. XIII. XIV. XV. XX. XXI. XXIII.
Datura wrightii Regel	neo	VIII. IX. XI. XIII. XV. XXI. XXII.
Daucus carota L.	arc	I. II. III. IV. V. VI. VIII. IX. X. XI. XII. XIII. XIV. XV. XVI. XVII. XXI. XXII. XXIII.
Delphinium ajacis L.	arc	II. III. IX. XI. XV. XVI.
Delphinium consolida L.	arc/neo	II. III. V. VIII. IX. XI. XIII. XIV. XX. XXI. XXII.
Deschampsia caespitosa P.Beauv.	ntv	IV.
Descurainia sophia (L.) Webb ex Prantl	arc	I. II. III. V. VI. VII. VIII. IX. XI. XIII. XIV. XV. XVI. XX. XXIII.
Deutzia scabra Thunb.	neo	I. III.
Dianthus giganteiformis subsp. pontederae (A.Kern.) Soó	ntv	XI. XII.
Digitaria ciliaris (Retz.) Koeler	arc	II. VIII.
Digitaria sanguinalis (L.) Scop.	arc	I. II. III. IV. V. VI. VII. VIII. IX. X. XI. XII. XIII. XIV. XV. XVI. XVII. XVIII. XIX. XX. XXI. XXII. XXIII.
Dioscorea polystachya Turcz.	neo	I.
Diplotaxis muralis DC.	arc	I. II. III. IV. VIII. IX. X. XI. XII. XIII. XIV. XX. XXI. XXIII.
Diplotaxis tenuifolia (L.) DC.	arc	I. II. III. IV. VIII. XI. XII. XIII. XIV. XV. XVI. XIX. XX. XXI. XXII.
Draba nemorosa L.	ntv	XXIII.
Draba verna L.	ntv	I. II. III. IV. IX. XI. XIII. XIV. XV. XVI.
Dryopteris carthusiana (Vill.) H.P.Fuchs	ntv	IX.
Dryopteris filix-mas (L.) Schott	ntv	III. V. VI. VIII. IX. X. XI. XII. XIII. XV.
Duchesnea indica (Andrews) Teschem.	neo	I. II. III. IV. V. VI. VIII. IX. XI. XII. XIII. XVI. XXII.
Dysphania ambrosioides (L.) Mosyakin & Clemants	neo	XIII.
Dysphania aristata (L.) Mosyakin & Clemants	neo	II.
Dysphania botrys (L.) Mosyakin & Clemants	arc	I. XIV.
Dysphania pumilio (R.Br.) Mosyakin & Clemants	neo	IV. VIII. IX.
Echinochloa crus-galli (L.) P.Beauv.	arc	I. II. III. IV. V. VI. VII. VIII. IX. X. XI. XII. XIII. XIV. XV. XVI. XVII. XVIII. XX. XXI. XXII. XXIII.
Echinops sphaerocephalus L.	ntv	I. II. III. V. VII. VIII. XI. XII. XIII. XVII.
Echium vulgare L.	arc	I. II. III. IV. VI. VIII. IX. X. XI. XII. XIII. XIV. XV. XVII. XX. XXI. XXIII.
Eclipta prostrata (L.) L.	neo	II. III.
Elaeagnus angustifolia L.	neo	III. IV. VIII. IX. X. XI. XII. XV. XVI. XXI. XXIII.
Eleusine indica (L.) Gaertn.	neo	I. II. III. IV. V. VI. VII. VIII. IX. X. XI. XII. XIII. XIV. XV. XVI. XVII. XVIII. XIX. XX. XXI. XXII.
Elymus hispidus (Opiz) Melderis	ntv	III.
Elymus repens (L.) Gould	ntv	I. II. III. IV. V. VI. VII. VIII. IX. X. XI. XII. XIII. XIV. XV. XVI. XVII. XVIII. XIX. XX. XXI. XXII. XXIII.
Epilobium angustifolium L.	ntv	IX.
Epilobium ciliatum Raf.	neo	XIV.
Epilobium dodonaei Vill.	ntv	XIII.
Epilobium hirsutum L.	ntv	II. XVII. XXIII.
Epilobium parviflorum (Schreb.) Schreb.	ntv	I. III. V. VIII. IX. XIV. XXI.
Epilobium tetragonum L.	ntv	II. IV. V. VIII. IX. X. XI. XII. XIV. XV. XXI.
Epimedium alpinum L.	neo	VIII.
Epipactis helleborine (L.) Crantz	ntv	IV.
Equisetum arvense L.	ntv	III. V. VI. XI. XXIII.
Equisetum hyemale L.	ntv	III. VIII.
Equisetum moorei Newman	ntv	III.
Equisetum ramosissimum Desf.	ntv	II. III. VIII. IX. XI. XIII. XIV. XX. XXI. XXIII.
Eragrostis minor Host	arc	I. II. III. IV. V. VI. VII. VIII. IX. X. XI. XII. XIII. XIV. XV. XVI. XVII. XVIII. XIX. XX. XXI. XXII. XXIII.
Eragrostis pilosa (L.) P.Beauv.	arc	III. VIII. IX. XIV. XV.
Eragrostis spectabilis (Pursh) Steud.	neo	II.
Eragrostis virescens J.Presl	neo	I. XIV.
Eranthis hyemalis Salisb.	arc/neo	III. XII. XV.
Erigeron acris L.	ntv	XXIII.
Erigeron annuus (L.) Pers.	neo	I. II. III. IV. V. VI. VII. VIII. IX. X. XI. XII. XIII. XIV. XV. XVI. XVII. XVIII. XIX. XX. XXI. XXII. XXIII.
Erigeron canadensis L.	neo	I. II. III. IV. V. VI. VII. VIII. IX. X. XI. XII. XIII. XIV. XV. XVI. XVII. XVIII. XIX. XX. XXI. XXII. XXIII.
Erigeron sumatrensis Retz.	neo	III. IX. XI. XIV. XV. XXI.
Erodium cicutarium (L.) L'Hér.	arc	I. II. III. IV. V. VI. VII. VIII. IX. X. XI. XII. XIII. XIV. XV. XVI. XVII. XVIII. XIX. XX. XXI. XXII. XXIII.
Eruca vesicaria (L.) Cav.	neo	XIII.
Eryngium campestre L.	ntv	II. III. VIII. XI. XII. XIV. XX. XXI. XXIII.
Erysimum diffusum Ehrh.	arc	VI. XIII.
Erysimum odoratum Ehrh.	ntv	VIII. XI. XII.
Erysimum repandum L.	arc	XII.
Eschscholzia californica Cham.	neo	V. XIV.
Euonymus europaeus L.	ntv	II. IV. VIII. XI. XII. XIII. XIX. XXII.
Euonymus japonicus Thunb.	neo	III. IV. XXII.
Euonymus verrucosus Scop.	ntv	XI. XII.
Eupatorium cannabinum L.	ntv	II. IV. VIII. XIII.
Euphorbia amygdaloides L.	ntv	XVI.
Euphorbia cyparissias L.	ntv/arc	III. IV. IX. XI. XII. XIII. XIV. XV. XIX. XXI. XXIII.
Euphorbia esula L.	ntv/arc	III. XII. XXI. XXIII.
Euphorbia falcata L.	arc/neo	IX. XII. XIV.
Euphorbia glareosa Pall. ex M.Bieb.	ntv	XI.
Euphorbia helioscopia L.	arc	III. VI. VIII. XI. XIV. XV.
Euphorbia humifusa Willd.	neo	XI.
Euphorbia lathyris L.	arc	II. III. IX. XI. XII. XIII. XIV. XV. XVI. XIX. XXII.
Euphorbia maculata L.	neo	I. II. III. IV. V. VI. VII. VIII. IX. X. XI. XII. XIII. XIV. XV. XVI. XVII. XVIII. XIX. XX. XXI. XXII. XXIII.
Euphorbia marginata Pursh	neo	III. XV. XVI. XXI.
Euphorbia myrsinites L.	neo	III. XI. XII. XIV. XVI. XXII.
Euphorbia peplus L.	arc	I. II. III. IV. V. VI. VII. VIII. IX. X. XI. XII. XIII. XIV. XV. XVI. XVII. XVIII. XIX. XX. XXII. XXIII.
Euphorbia prostrata Aiton	neo	II. III. IV. VI. VIII. IX. XI. XIV. XV. XVI.
Euphorbia salicifolia Host	ntv	XI.
Euphorbia serpens Kunth	neo	III. XIV.
Euphorbia taurinensis All.	arc	VIII. XI. XII. XIII. XIV.
Euphorbia virgata Waldst. & Kit.	ntv	XI.
Fagopyrum esculentum Moench	neo	IV. IX. XIV.
Falcaria vulgaris Bernh.	ntv	I. II. III. VIII. IX. X. XI. XII. XIII. XV. XVI. XX. XXI.
Fallopia aubertii (L.Henry) Holub	neo	XXII.
Fallopia baldschuanica (Regel) Holub	neo	I. XI. XII. XIV. XIX.
Fallopia convolvulus (L.) Á.Löve	arc	I. II. III. IV. V. VII. VIII. IX. X. XI. XII. XIII. XIV. XVI. XVII. XIX. XX. XXI. XXIII.
Fallopia dumetorum (L.) Holub	arc	III. XII. XV.
Festuca pseudovina Hack. ex Wiesb.	ntv	III. VIII. IX. X. XI. XIV. XXIII.
Festuca rubra L.	ntv	II. III. VI. VIII. IX. X. XI. XII. XIV. XVII.
Festuca rupicola Heuff.	ntv	III. IV. IX. X. XI. XIII. XX. XXI. XXIII.
Festuca valesiaca Schleich. ex Gaudin	ntv	II. IX. X. XI. XVI.
Ficus carica L.	arc/neo	III.
Filago germanica (L.) Huds.	ntv	XIV.
Forsythia intermedia Zabel	neo	XV.
Fragaria ananassa (Duchesne ex Weston) Duchesne ex Rozier	neo	II. XX.
Fragaria vesca L.	ntv	II. VIII. XI. XII.
Fragaria viridis Weston	ntv	II.
Fraxinus angustifolia Vahl	ntv	I. III. VIII. X. XIII.
Fraxinus excelsior L.	ntv	I. II. III. V. VI. VIII. IX. XI. XII. XIII.
Fraxinus ornus L.	ntv	I. II. III. VIII. XI. XII. XIII. XIV. XV.
Fraxinus pennsylvanica Marshall	neo	II. IV. V. VIII. IX. X. XI. XIII. XX. XXI.
Fumaria schleicheri Soy.-Will.	arc	II. XI. XII. XIV.
Fumaria vaillantii Loisel.	arc	I. II. III. VI. VIII. IX. XI. XII. XIV. XV. XX.
Gagea pratensis (Pers.) Dumort.	ntv	XV.
Gagea villosa (M.Bieb.) Sweet	ntv	I. XI.
Gaillardia grandiflora Hort. ex Van Houtte	neo	XVI.
Galanthus elwesii Hook.f.	neo	XI. XII. XV.
Galanthus nivalis L.	ntv	III. VIII. XV.
Galinsoga parviflora Cav.	neo	I. II. III. IV. V. VI. VII. VIII. IX. X. XI. XII. XIII. XIV. XV. XVI. XIX. XX. XXI.
Galinsoga quadriradiata Ruiz & Pav.	neo	I. II. V. VIII. IX. XI. XIII. XIV.
Galium album Mill.	ntv	II.
Galium aparine L.	arc	I. II. III. IV. V. VI. VII. VIII. IX. X. XI. XII. XIII. XIV. XV. XVI. XX. XXI. XXII. XXIII.
Galium glaucum L.	ntv	XI.
Galium mollugo L.	ntv	II. III. IV. V. VI. IX. X. XI. XII. XIII. XV. XVII. XX. XXIII.
Galium palustre L.	ntv	VI.
Galium spurium L.	arc	VIII.
Galium verum L.	ntv	III. IX. XI. XIV. XXIII.
Gazania rigens (L.) Gaertn.	neo	IV.
Geranium macrorrhizum L.	neo	III. IX. XIII. XV.
Geranium molle L.	arc	XI. XVI.
Geranium purpureum Vill.	neo	III. VIII. X. XIV.
Geranium pusillum L.	arc	I. II. III. IV. V. VI. VII. VIII. IX. X. XI. XII. XIII. XIV. XV. XVI. XVIII. XIX. XX. XXI. XXII. XXIII.
Geranium pyrenaicum Burm.f.	neo	II. III. XII. XV. XX.
Geranium robertianum L.	ntv/arc	VII. IX. X. XI. XII. XIII.
Geranium rotundifolium L.	ntv	VIII. XI.
Geranium sanguineum L.	ntv	IX.
Geranium sibiricum L.	neo	VIII.
Geum coccineum Sm.	neo	XXI.
Geum urbanum L.	ntv	I. II. III. IV. V. VIII. IX. X. XI. XII. XIII. XIV. XV. XVI. XVII. XIX. XX. XXI. XXII.
Ginkgo biloba L.	neo	VIII. XIII.
Glebionis coronaria (L.) Cass. ex Spach	neo	VI.
Glechoma hederacea L.	ntv	I. II. III. IV. V. VI. VIII. IX. X. XI. XII. XIII. XIV. XV. XVI. XVII. XX. XXI. XXII. XXIII.
Glechoma hirsuta Waldst. & Kit.	ntv	XI.
Gleditsia triacanthos L.	neo	II. III. IV. V. VIII. IX. X. XI. XII. XIII. XIV. XIX. XX. XXI. XXII.
Glyceria maxima (Hartm.) Holmb.	ntv	XX.
Gnaphalium uliginosum L.	ntv	IX.
Gymnocarpium robertianum (Hoffm.) Newman	ntv	IV. V. IX. XII. XIII.
Gypsophila paniculata L.	ntv	IV. IX. XIII. XV.
Hedera helix L.	ntv	I. II. III. IV. V. VI. VII. VIII. IX. X. XI. XII. XIII. XIV. XV. XVI. XVII. XVIII. XIX. XX. XXI. XXII. XXIII.
Helianthemum ovatum Dunal	ntv	II. XII.
Helianthus annuus L.	neo	III. V. IX. XVI. XXI.
Helianthus tuberosus L.	neo	II. III. XI. XIII. XIV. XV. XIX. XXII.
Heliopsis helianthoides Sweet	neo	XIV. XVII. XVIII. XIX.
Heliotropium europaeum L.	arc	IV. XIX.
Helminthotheca echioides (L.) Holub	arc/neo	III.
Hemerocallis fulva (L.) L.	neo	III. XII. XV. XVI.
Heracleum sphondylium L.	ntv	II. XII.
Herniaria glabra L.	ntv	VIII.
Herniaria hirsuta L.	arc	II. III. VIII. XIV.
Hibiscus syriacus L.	neo	I. IV. V. VIII. IX. XI. XIII. XIV. XV. XVI. XIX. XXII.
Hibiscus trionum L.	arc	II. III. IV. VI. VIII. IX. X. XI. XIV. XV. XXI.
Hieracium murorum L.	ntv	XII.
Hieracium sabaudum L.	ntv	I. III. XI. XII.
Hieracium umbellatum L.	ntv	III. XII.
Hippophae rhamnoides L.	ntv	XI. XIV.
Holcus lanatus L.	ntv	III. XI. XIV.
Holosteum umbellatum L.	ntv	I. III. IX. X. XI. XII. XIII. XIV. XV. XVI.
Hordelymus europaeus (L.) Jess. ex Harz	ntv	XII.
Hordeum murinum L.	arc	I. II. III. IV. V. VI. VII. VIII. IX. X. XI. XII. XIII. XIV. XV. XVI. XVII. XVIII. XIX. XX. XXI. XXII. XXIII.
Hordeum vulgare L.	arc	II. V. VI. VIII. XIII. XX.
Hornungia petraea Rchb.	ntv	V.
Hosta plantaginea (Lam.) Asch.	neo	XVI.
Humulus lupulus L.	ntv	I. II. III. IV. VIII. IX. X. XI. XII. XIII. XIV. XV. XVI. XVII. XX. XXI. XXII. XXIII.
Hyacinthus orientalis L.	neo	XV.
Hylotelephium spectabile (Boreau) H.Ohba	neo	XII. XIII.
Hylotelephium telephium (L.) H.Ohba	ntv	XI. XV.
Hyoscyamus niger L.	arc	XIV.
Hypericum calycinum L.	neo	VIII. XI. XIV. XV.
Hypericum perforatum L.	ntv	I. II. III. IV. IX. X. XI. XII. XIV. XVI. XX. XXI. XXIII.
Hypochaeris radicata L.	ntv	I. II. III. IV. V. VI. VIII. IX. X. XI. XII. XIII. XIV. XV. XVI. XVII. XVIII. XIX. XX. XXI. XXII. XXIII.
Hyssopus officinalis L.	neo	II.
Iberis sempervirens L.	neo	XV.
Impatiens balfourii Hook.f.	neo	III. XVI. XXI.
Impatiens balsamina L.	neo	XI.
Impatiens parviflora DC.	neo	XII.
Impatiens walleriana Hook.f.	neo	VIII. IX.
Inula britannica L.	ntv	III. V. VIII. IX. X. XI. XIII. XIV. XXIII.
Inula conyza DC.	ntv	III. XII. XXI.
Inula oculus-christi L.	ntv	XI.
Ipomoea purpurea (L.) Roth	neo	I. II. IV. VIII. X. XI. XIII. XV. XIX. XXII.
Iris germanica L.	arc	III. XI. XV. XVI.
Iris pseudacorus L.	ntv	IX.
Isatis tinctoria L.	arc	III.
Jacobaea vulgaris Gaertn.	ntv	III. IV. IX. XIV. XXI. XXII. XXIII.
Jasminum nudiflorum Lindl.	neo	III. VIII.
Juglans regia L.	arc	I. II. III. IV. VIII. IX. X. XI. XII. XIII. XIV. XV. XVI. XVII. XIX. XXI. XXII. XXIII.
Juncus articulatus L.	ntv	XIV. XXIII.
Juncus bufonius L.	ntv	VIII.
Juncus compressus Jacq.	ntv	III. IV. VIII. IX. XI. XII. XIII. XIV. XX.
Juncus effusus L.	ntv	VIII.
Juncus inflexus L.	ntv	XI.
Juniperus virginiana L.	neo	XII. XV.
Kickxia elatine (L.) Dumort.	arc	XI.
Kickxia spuria (L.) Dumort.	arc	IV.
Knautia arvensis (L.) Coult.	ntv	III. XI.
Koeleria cristata Pers.	ntv	X. XI.
Koelreuteria paniculata Laxm.	neo	I. II. III. IV. V. VI. VII. VIII. IX. X. XI. XII. XIII. XIV. XV. XVI. XVII. XVIII. XIX. XX. XXI. XXIII.
Laburnum anagyroides Medik.	arc/neo	II. XII.
Lactuca muralis (L.) Gaertn.	ntv	V. XII. XIII.
Lactuca saligna L.	ntv/arc	III. IV. VIII. XIII. XIV. XV. XVII. XX. XXII.
Lactuca serriola L.	arc	I. II. III. IV. V. VI. VII. VIII. IX. X. XI. XII. XIII. XIV. XV. XVI. XVII. XVIII. XIX. XX. XXI. XXII. XXIII.
Lagenaria siceraria (Molina) Standl.	neo	XI.
Lamium amplexicaule L.	arc	I. II. III. IV. V. VI. VII. VIII. IX. X. XI. XII. XIII. XIV. XV. XVI. XX. XXI. XXIII.
Lamium galeobdolon (L.) L.	ntv	XII.
Lamium galeobdolon subsp. argentatum (Smejkal) J.Duvign.	neo	XII.
Lamium maculatum L.	ntv	XI. XII. XV.
Lamium purpureum L.	arc	I. II. III. VII. VIII. IX. XI. XII. XIII. XIV. XV. XVI.
Lappula squarrosa Dumort.	arc	II. VIII. IX. XIII.
Lapsana communis L.	ntv	I. II. VIII. XI. XII. XIII.
Lathyrus latifolius L.	ntv	XII.
Lathyrus tuberosus L.	arc	I. II. V. IX. XI. XII. XIV. XV. XXIII.
Lavandula angustifolia Mill.	neo	III. XVI.
Lemna minor L.	ntv	XVII.
Leontodon hispidus L.	ntv	I. II. III. XI. XII. XIII. XIV. XV.
Leontodon saxatilis Lam.	ntv	I. II. III. IV. V. XI. XIII. XIV. XXIII.
Leopoldia comosa (L.) Parl.	ntv/arc	IX.
Lepidium campestre (L.) W.T.Aiton	ntv/arc	III. IX. XI. XII.
Lepidium densiflorum Schrad.	neo	II. VII. VIII. IX. XI. XIII. XIV. XX.
Lepidium didymum L.	neo	XIV.
Lepidium draba L.	ntv/arc	I. II. III. IV. VI. VIII. IX. X. XI. XII. XIII. XIV. XV. XVI. XX. XXI. XXII. XXIII.
Lepidium perfoliatum L.	arc	XIV.
Lepidium ruderale L.	arc	I. II. III. IV. V. VI. VII. VIII. IX. X. XI. XII. XIII. XIV. XV. XVI. XXII.
Lepidium virginicum L.	neo	III. IV. VI. XXI.
Leucanthemum adustum subsp. margaritae (Gáyer) Holub	ntv	XVI.
Leymus arenarius (L.) Hochst.	neo	I. III. XIX.
Ligustrum ovalifolium Hassk.	neo	XVI. XIX.
Ligustrum vulgare L.	ntv	I. II. III. V. VI. VII. VIII. IX. XI. XII. XV. XVI. XIX. XX. XXI.
Limonium gmelinii Kuntze	ntv	III. XI.
Linaria genistifolia (L.) Mill.	ntv	I. X. XI. XII. XXI. XXIII.
Linaria maroccana Hook.f.	neo	VI. VIII.
Linaria vulgaris Mill.	ntv	I. III. IV. VI. VIII. IX. X. XI. XII. XIII. XIV. XV. XVII. XXI. XXII. XXIII.
Linum austriacum L.	ntv	III. VI. IX. XI. XV. XVI.
Linum perenne L.	ntv	VIII. IX. X.
Lithospermum officinale L.	ntv	IX.
Lobularia maritima (L.) Desv.	neo	V. VIII. IX. XI. XIII. XIV. XV. XIX. XX. XXII.
Lolium multiflorum Lam.	arc/neo	II. III. XI. XIV. XXI.
Lolium perenne L.	ntv/arc	I. II. III. IV. V. VI. VII. VIII. IX. X. XI. XII. XIII. XIV. XV. XVI. XVII. XVIII. XIX. XX. XXI. XXII. XXIII.
Lolium pratense (Huds.) Darbysh.	ntv	I. II. III. IV. V. VI. VIII. IX. X. XI. XII. XIII. XIV. XV. XVI. XVII. XIX. XXI. XXII. XXIII.
Lonicera japonica Thunb.	neo	III. XIV.
Lonicera maackii (Rupr.) Maxim.	neo	XI.
Lonicera nitida E.H.Wilson	neo	I. II. III. VIII. XI. XII. XIII. XV.
Lonicera tatarica L.	neo	V. VI. XI.
Lonicera xylosteum L.	ntv	I. II. VI. X. XI. XII. XIII. XIV. XVI.
Lotus borbasii Ujhelyi	ntv	XI.
Lotus corniculatus L.	ntv	I. II. III. IV. IX. XI. XII. XIII. XIV. XV. XX. XXI. XXII. XXIII.
Lotus maritimus L.	ntv	XV.
Lotus tenuis Waldst. & Kit.	ntv	II. III. XI.
Lunaria annua L.	arc/neo	IX. XII. XV.
Lycium barbarum L.	arc	I. II. III. IV. VIII. IX. X. XI. XII. XIII. XIV. XIX. XXI. XXII. XXIII.
Lycopus europaeus L.	ntv	XVII. XXI.
Lysimachia arvensis (L.) U.Manns & Anderb.	arc	II. III. IV. V. VI. VIII. IX. X. XI. XII. XIII. XIV. XV. XVI. XXII. XXIII.
Lysimachia ciliata L.	neo	II.
Lysimachia nummularia L.	ntv	II. III. IV. VIII. IX. XI. XII. XVI.
Lysimachia punctata L.	ntv	I. XX.
Lysimachia vulgaris L.	ntv	III.
Lythrum salicaria L.	ntv	II. III. IX.
Macleaya cordata (Willd.) R.Br.	neo	XI.
Maclura pomifera (Raf.) C.K.Schneid.	neo	V. XI.
Malus domestica (Suckow) Borkh.	arc	I. IX. X.
Malus sylvestris (L.) Mill.	ntv	IV.
Malva neglecta Wallr.	arc	I. II. III. IV. V. VI. VII. VIII. IX. X. XI. XII. XIII. XIV. XV. XVI. XVIII. XIX. XX. XXI. XXII. XXIII.
Malva sylvestris L.	arc	I. II. III. IV. V. VI. VIII. IX. X. XI. XII. XIII. XIV. XV. XVI. XVII. XX. XXI. XXII. XXIII.
Marrubium peregrinum L.	arc	XXII.
Matricaria chamomilla L.	ntv	II. IX. XI. XIV. XXI.
Matricaria discoidea DC.	neo	II. V. XII. XIII. XIV. XV.
Matthiola longipetala subsp. bicornis Ball	neo	VII.
Medicago falcata L.	ntv	II. III. IX. X. XI. XII. XIII. XIV. XV. XVI. XIX. XXI. XXII. XXIII.
Medicago lupulina L.	ntv	I. II. III. IV. V. VI. VII. VIII. IX. X. XI. XII. XIII. XIV. XV. XVI. XVII. XVIII. XIX. XX. XXI. XXII. XXIII.
Medicago minima (L.) L.	ntv	II. IV. VI. VIII. X. XI. XII. XIII. XIV. XV.
Medicago monspeliaca (L.) Trautv.	ntv	III. XIV.
Medicago sativa L.	arc	I. II. III. IV. V. VI. VIII. IX. X. XI. XII. XIII. XIV. XV. XVI. XIX. XX. XXI. XXII. XXIII.
Medicago varia Martyn	arc	II. III. XI. XII. XIII. XIV. XV.
Melampyrum nemorosum L.	ntv	XI.
Melica ciliata L.	ntv	I. IX.
Melica transsilvanica Schur	ntv	I. IV. XI. XII. XIII. XIV. XIX. XXIII.
Melica uniflora Retz.	ntv	XII.
Melilotus albus Medik.	arc	V. VIII. XIV. XX.
Melilotus officinalis (L.) Pall.	arc	I. II. III. IV. V. VI. VII. VIII. IX. X. XI. XII. XIII. XIV. XV. XVI. XVII. XX. XXI. XXIII.
Melissa officinalis L.	arc	I. II. XI. XII. XIV. XV. XVI. XIX. XXII.
Mentha aquatica L.	ntv	II. V. VIII. XI. XIII. XIX. XXI. XXIII.
Mentha longifolia (L.) L.	ntv	II. VIII. XIII. XIV. XX. XXII.
Mentha pulegium L.	ntv	V.
Mentha spicata L.	neo	III. VIII. IX. XI. XIII. XV. XVI. XXII.
Mercurialis annua L.	arc	II. III. VI. IX. X. XI. XII. XXII.
Mercurialis perennis L.	ntv	III. XII.
Minuartia glomerata (M.Bieb.) Degen	ntv	V. XI.
Mirabilis jalapa L.	neo	III. XI. XII. XV. XVI.
Miscanthus sinensis Andersson	neo	VIII. IX. XX.
Morus alba L.	arc	I. II. III. IV. V. VI. VII. VIII. IX. X. XI. XII. XIII. XIV. XV. XVI. XVII. XVIII. XIX. XX. XXI. XXII. XXIII.
Morus nigra L.	arc	XI. XV. XVII.
Muscari neglectum Guss. ex Ten.	ntv/arc	I. II. III. VIII. IX. X. XI. XII. XIII. XIV. XV. XVI. XVII.
Myosotis arvensis Hill	arc	II. VI. IX.
Myosotis stricta Link ex Roem. & Schult.	ntv	X.
Nassella tenuissima (Trin.) Barkworth	neo	I. II. XIII. XIV.
Nepeta cataria L.	arc	IX.
Nepeta racemosa Lam.	neo	II. IV. V. IX. XI. XII. XIII. XIV. XVI.
Nicotiana alata Link & Otto	neo	IX.
Nicotiana sylvestris Speg.	neo	XXI.
Nonea lutea DC.	neo	VIII.
Odontites vernus (Bellardi) Dumort.	ntv	X.
Oenothera biennis L.	neo	I. IV. VIII. IX. X. XI. XIII. XXI. XXIII.
Oenothera gaura W.L.Wagner & Hoch	neo	XIV.
Oenothera glazioviana Micheli	neo	XV.
Ononis spinosa L.	ntv	XXI.
Onopordum acanthium L.	arc	III. X. XI. XIV. XV. XX. XXI. XXIII.
Origanum vulgare L.	ntv	II. III. IX. X.
Orlaya grandiflora (L.) Hoffm.	arc	V.
Ornithogalum boucheanum (Kunth) Asch.	ntv	XV.
Ornithogalum refractum Kit. ex Schltdl.	ntv/arc	I. XI. XV. XVI.
Ornithogalum umbellatum L.	ntv/arc	XVI.
Oxalis corniculata L.	neo	I. II. III. IV. V. VI. VII. VIII. IX. X. XI. XII. XIII. XIV. XV. XVI. XVII. XVIII. XX. XXI. XXII. XXIII.
Oxalis dillenii Jacq.	neo	I. II. III. IV. V. VI. VII. VIII. IX. X. XI. XII. XIII. XIV. XV. XVI. XVII. XVIII. XIX. XX. XXI. XXII. XXIII.
Oxybaphus nyctagineus (Michx.) Sweet	neo	III. IV. V. VI. VIII. IX. X. XIII. XIV. XV. XX. XXI.
Pachysandra terminalis Siebold & Zucc.	neo	I.
Panicum capillare L.	neo	I. III. VIII. IX. XI. XXI. XXIII.
Panicum miliaceum L.	arc	VIII. XIX.
Panicum miliaceum subsp. ruderale (Kitag.) Tzvelev	neo	XIX.
Panicum riparium H.Scholz	neo	III. XI.
Panicum virgatum L.	neo	III. IX.
Papaver dubium L.	arc	I. II. III. V. VI. XI. XIII. XIV. XV.
Papaver rhoeas L.	arc	I. II. III. IV. V. VI. VII. VIII. IX. X. XI. XII. XIII. XIV. XV. XVI. XVII. XX.
Papaver somniferum L.	arc	II. III.
Parietaria judaica L.	neo	II. VIII.
Parietaria officinalis L.	ntv	I. II. III. IV. V. VI. VII. VIII. IX. XI. XII. XIII. XIV. XX. XXI. XXII.
Parthenocissus inserta (A.Kern.) Fritsch	neo	I. II. III. V. VI. VII. VIII. IX. X. XI. XII. XIII. XIV. XV. XVI. XX. XXI. XXII.
Parthenocissus tricuspidata Planch.	neo	I. III. XI. XIII.
Pastinaca sativa L.	ntv	III. XI. XII. XIII. XV. XVII. XXIII.
Paulownia tomentosa (Thunb.) Steud.	neo	II. IV. V. VIII. X. XI. XIX.
Perilla frutescens (L.) Britton	neo	VIII. XIX.
Periploca graeca L.	neo	I. V. IX. XI. XII. XV.
Perovskia atriplicifolia Benth.	neo	II. III. V. VIII. XI. XIII. XIV. XXI.
Persicaria amphibia (L.) Delarbre	ntv	X.
Persicaria dubia Fourr.	ntv	XIII. XIV.
Persicaria hydropiper (L.) Delarbre	ntv	III.
Persicaria lapathifolia (L.) Delarbre	arc	II. V. VI. VII. VIII. IX. XII. XIII. XV. XVII. XXIII.
Persicaria maculosa Gray	arc	II. III. IV. VI. VII. VIII. XI. XII. XIII. XIV. XV. XVI. XXI. XXII.
Persicaria minor Opiz	ntv	XVII.
Persicaria orientalis (L.) Spach	neo	XVI.
Petrorhagia prolifera (L.) P.W.Ball & Heywood	ntv	IV. IX. X. XI. XV. XX. XXI.
Petrorhagia saxifraga Link	ntv	X. XV.
Petrosedum rupestre (L.) P.V.Heath	neo	I. II. III. VIII. IX. XI. XV.
Petroselinum crispum (Mill.) Fuss	arc/neo	IX. XI.
Petunia hybrida E.Vilm.	neo	I. IV. V. VIII. IX. XI. XIII. XIV. XV. XIX. XX.
Peucedanum alsaticum L.	ntv	III.
Peucedanum cervaria (L.) Lapeyr.	ntv	III.
Peucedanum oreoselinum Moench	ntv	IV.
Phalaris arundinacea L.	ntv	IX.
Phalaris canariensis L.	neo	III.
Phedimus kamtschaticus (Fisch. & C.A.Mey.) 't Hart	neo	XIV.
Philadelphus coronarius L.	neo	XI. XII. XV.
Phleum phleoides (L.) H.Karst.	ntv	III.
Phleum pratense L.	ntv	XXIII.
Phragmites australis (Cav.) Trin. ex Steud.	ntv	II. III. IV. VIII. IX. X. XI. XIII. XIV. XX. XXI. XXIII.
Physalis peruviana L.	neo	XIX. XXII.
Phytolacca americana L.	neo	II. VIII. IX. XIII. XVI. XXII.
Phytolacca esculenta Van Houtte	neo	I. III. IV. V. VI. VII. VIII. IX. XI. XII. XIII. XIV. XV. XVI. XVII. XIX. XXI.
Picea abies (L.) H.Karst.	ntv/arc	III. IX. XII.
Picris hieracioides Sm.	arc	II. III. IV. V. VIII. IX. X. XI. XII. XIII. XIV. XV. XVI. XXI. XXII. XXIII.
Pilea microphylla (L.) Liebm.	neo	IX.
Pilosella bauhini (Schult.) Arv.-Touv.	ntv	III. IV. IX. XII. XIII. XV. XXIII.
Pilosella caespitosa (Dumort.) P.D.Sell & C.West	ntv	XIV.
Pilosella officinarum Vaill.	ntv	II. III. IV. VI. IX. XI. XII. XIII. XIV. XV. XXI. XXII. XXIII.
Pilosella piloselloides (Vill.) Soják	ntv	XI.
Pimpinella saxifraga L.	ntv	I. V. VIII. IX. XII. XIII. XV. XVI.
Pinus nigra J.F.Arnold	neo	IX. XII.
Pinus sylvestris L.	ntv	IV.
Plantago altissima L.	ntv	III.
Plantago coronopus L.	neo	VII.
Plantago indica L.	ntv	IV. IX. XIII. XX.
Plantago lanceolata L.	ntv	I. II. III. IV. V. VI. VII. VIII. IX. X. XI. XII. XIII. XIV. XV. XVI. XVII. XVIII. XIX. XX. XXI. XXII. XXIII.
Plantago major L.	ntv	I. II. III. IV. V. VI. VII. VIII. IX. X. XI. XII. XIII. XIV. XV. XVI. XVII. XVIII. XIX. XX. XXI. XXII. XXIII.
Plantago maritima L.	ntv	XI.
Plantago media L.	ntv	II. VIII. XII.
Platanus acerifolia (Aiton) Willd.	neo	I. V. VI. VIII. IX. X. XI. XIII. XIV. XIX.
Platycladus orientalis (L.) Franco	neo	III. IX. XII. XV. XXII.
Platycodon grandiflorus A.DC.	neo	XXI.
Poa angustifolia L.	ntv	I. II. III. IV. V. VI. VII. VIII. IX. X. XI. XII. XIII. XIV. XV. XVI. XVII. XX. XXI. XXIII.
Poa annua L.	ntv	I. II. III. IV. V. VI. VII. VIII. IX. X. XI. XII. XIII. XIV. XV. XVI. XX. XXI. XXII. XXIII.
Poa bulbosa L.	ntv	I. II. III. VI. VIII. XI. XIII. XIV. XV. XVI. XVII.
Poa compressa L.	ntv	II. III. IV. IX. X. XI. XII. XIV. XX.
Poa nemoralis L.	ntv	II. XI. XII.
Poa palustris L.	ntv	III.
Poa pratensis L.	ntv	I. II. III. VI. VIII. IX. X. XI. XII. XIII. XIV. XV. XVI. XVII. XX. XXI. XXIII.
Poa trivialis L.	ntv	II.
Podospermum canum C.A.Mey.	ntv	IV. IX. XI. XXIII.
Polycarpon tetraphyllum (L.) L.	neo	III. VII. VIII. XIV. XV.
Polygonatum latifolium (Jacq.) Desf.	ntv	II. XII.
Polygonatum odoratum (Mill.) Druce	ntv	XV. XVI.
Polygonum aviculare L.	arc	I. II. III. IV. V. VI. VII. VIII. IX. X. XI. XII. XIII. XIV. XV. XVI. XVII. XVIII. XIX. XX. XXI. XXII. XXIII.
Polygonum rurivagum Jord. ex Boreau	arc	IV.
Polypodium vulgare L.	ntv	VIII.
Polypogon viridis (Gouan) Breistr.	neo	II.
Polystichum aculeatum (L.) Roth	ntv	VIII. XI. XXI.
Polystichum setiferum Rosendahl	ntv	XXI.
Populus alba L.	ntv	I. II. III. IV. V. VIII. IX. X. XI. XIII. XVI. XIX. XXI. XXII. XXIII.
Populus canescens (Aiton) Sm.	ntv	I. III. VI. XI. XIII. XIV. XV. XX.
Populus euramericana (Dode) Guinier	neo	III. XVI.
Populus nigra L.	ntv	I. II. III. IV. V. VIII. IX. X. XI. XII. XIII. XIV. XV. XVI. XX. XXI. XXII. XXIII.
Populus simonii Carrière	neo	VIII. X. XI. XIII.
Populus tremula L.	ntv	X. XIII.
Portulaca grandiflora Hook.	neo	I. III. VIII. IX. X. XIII. XIV. XV. XVI. XX. XXII.
Portulaca oleracea L.	arc	I. II. III. IV. V. VI. VII. VIII. IX. X. XI. XII. XIII. XIV. XV. XVI. XVII. XVIII. XIX. XX. XXI. XXII. XXIII.
Potentilla anserina L.	arc	V. VI. IX. X. XII. XIII. XIV. XXI. XXIII.
Potentilla argentea L.	ntv	I. II. III. IV. V. VII. VIII. IX. X. XI. XII. XIII. XIV. XV. XVI. XVII. XVIII. XIX. XX. XXI. XXII. XXIII.
Potentilla incana G.Gaertn., B.Mey. & Scherb.	ntv	VIII.
Potentilla recta L.	ntv	II. III. XI. XII. XIV. XVI. XXI.
Potentilla reptans L.	ntv	I. II. III. IV. V. VI. VII. VIII. IX. X. XI. XII. XIII. XIV. XV. XVI. XVII. XVIII. XX. XXI. XXII. XXIII.
Potentilla supina L.	ntv	I. III. IV. V. VI. VIII. IX. XI. XIII. XIV. XV.
Primula veris L.	ntv	II. XII.
Primula vulgaris Huds.	ntv	XI.
Prunella vulgaris L.	ntv	II. III. IV. VIII. XI. XII. XIII.
Prunus armeniaca L.	arc	XI.
Prunus avium (L.) L.	ntv	II. III. IX. XI. XII. XXI. XXII.
Prunus cerasifera Ehrh.	arc	I. II. III. IV. V. VI. IX. X. XI. XII. XIII. XIV. XV. XVI. XVII. XX. XXI.
Prunus cerasus L.	arc	I. III. IV. VIII. XI. XII. XXI. XXIII.
Prunus domestica L.	arc	III. VI. XII. XVII.
Prunus laurocerasus L.	neo	XV.
Prunus mahaleb L.	ntv/arc	I. VI. IX. X. XI. XII.
Prunus padus L.	ntv	IV. IX. XII. XV.
Prunus persica (L.) Batsch	arc	IV. VIII.
Prunus serotina Ehrh.	neo	IV. XI.
Prunus spinosa L.	ntv	I. II. III. X. XI. XII. XXII.
Prunus tenella Batsch	ntv	III. IV.
Pteridium aquilinum (L.) Kuhn	ntv	III. IX.
Pteris multifida Poir.	neo	IX. XII.
Puccinellia distans (Jacq.) Parl.	ntv	III. XXI.
Pulicaria dysenterica (L.) Bernh.	ntv	III. IX.
Pulmonaria officinalis L.	ntv	III.
Pyracantha coccinea M.Roem.	neo	I. III. IV. VIII. IX. XI. XII.
Pyrus pyraster (L.) Burgsd.	ntv	XII.
Quercus cerris L.	ntv	II. III. XI. XII.
Quercus petraea (Matt.) Liebl.	ntv	III. IX. XI. XII.
Quercus pubescens Willd.	ntv	III.
Quercus robur L.	ntv	II. III. IV. XIII. XIV. XXII.
Ranunculus acris L.	ntv	III.
Ranunculus bulbosus L.	ntv	I. II. X. XI. XIV.
Ranunculus ficaria L.	ntv	I. IV. XI. XII. XV. XVI.
Ranunculus lanuginosus L.	ntv	III.
Ranunculus pedatus Waldst. & Kit.	ntv	IX.
Ranunculus polyanthemos L.	ntv	I. II. III. IV. XII.
Ranunculus repens L.	ntv	I. III. V. VIII. IX. X. XI. XIV. XVII. XXII. XXIII.
Ranunculus sardous Crantz	arc	I. IX. XIII. XX.
Ranunculus sceleratus L.	ntv	IV. XI. XIII. XX.
Raphanus raphanistrum L.	arc	XI. XIII. XIV.
Raphanus raphanistrum subsp. sativus (L.) Domin	arc	V.
Rapistrum perenne (L.) All.	arc	XXIII.
Reseda lutea L.	arc	I. II. III. IV. V. VI. VIII. IX. X. XI. XII. XIII. XIV. XV. XVI. XX. XXI. XXII. XXIII.
Reseda phyteuma L.	arc	IX. XI.
Reynoutria bohemica Chrtek & Chrtková	neo	I. II. III. IV. VI. VIII. IX. X. XI. XII. XIII. XIV. XVI. XX. XXI. XXII. XXIII.
Rhamnus cathartica L.	ntv	XII.
Rhus typhina L.	neo	II. III. IX. XI. XIII. XIV. XX. XXI.
Ribes aureum Pursh	neo	XV. XVI.
Robinia pseudoacacia L.	neo	I. II. III. IV. V. VI. VII. VIII. IX. X. XI. XII. XIII. XIV. XV. XVI. XVII. XVIII. XIX. XX. XXI. XXII. XXIII.
Robinia viscosa Michx. ex Vent.	neo	XI. XIX. XX.
Rorippa austriaca (Crantz) Besser	ntv	XIII. XX.
Rorippa palustris Besser	ntv	XIII. XIV. XXI.
Rorippa sylvestris (L.) Besser	ntv	I. II. V. VI. VIII. IX. XI. XIII. XIV. XX. XXI.
Rosa canina L.	ntv	I. II. III. VI. VIII. IX. X. XI. XII. XIV. XV. XVI. XVII. XIX. XXI. XXII. XXIII.
Rosa rubiginosa L.	ntv	XII.
Rubus caesius L.	ntv	III. IV. VIII. IX. XI. XIII. XXI. XXIII.
Rubus idaeus L.	ntv	XIII.
Rubus praecox Bertol.	ntv	IX.
Rudbeckia hirta L.	neo	I.
Rumex acetosa L.	ntv	IV. XV.
Rumex acetosella L.	ntv	VIII. IX. XIII. XIV. XXIII.
Rumex conglomeratus Murray	ntv	VII. XIV.
Rumex crispus L.	arc	I. II. III. IV. V. VI. VIII. IX. X. XI. XII. XIII. XIV. XV. XVI. XVII. XX. XXI. XXII. XXIII.
Rumex obtusifolius L.	ntv	I. III. XI. XIX. XXII.
Rumex palustris Sm.	ntv	IX.
Rumex patientia L.	arc	III. IV. VII. VIII. IX. XI. XXIII.
Rumex sanguineus L.	ntv	II.
Rumex thyrsiflorus Fingerh.	ntv	III. VII. IX. X. XII. XIV. XVI.
Ruscus aculeatus L.	ntv	XI. XII. XIII.
Ruta graveolens L.	neo	XVI.
Sagina apetala Ard.	ntv	I. II. VI. VII. VIII. IX. XI. XIV.
Sagina micropetala Rauschert	ntv	III.
Sagina procumbens L.	arc	I. II. III. IV. V. VI. VII. VIII. IX. XI. XII. XIII. XIV. XV. XVI. XX. XXI.
Salix alba L.	ntv	III. IV. V. VI. VIII. IX. XI. XIII.
Salix babylonica L.	neo	IX. XXI.
Salix caprea L.	ntv	I. IX.
Salix cinerea L.	ntv	III.
Salix fragilis L.	ntv	XXIII.
Salix purpurea L.	ntv	IV.
Salsola kali L.	ntv	IV. XIV. XXI. XXIII.
Salvia nemorosa L.	ntv	II. III. IV. VIII. IX. XI. XIV.
Salvia officinalis L.	arc/neo	XII.
Salvia pratensis L.	ntv	IV. VIII. IX. XI. XII.
Salvia sclarea L.	arc/neo	II. III. XXII.
Sambucus ebulus L.	ntv	III. XI. XII. XXI.
Sambucus nigra L.	ntv	I. II. III. IV. VI. VIII. IX. X. XI. XII. XIII. XIV. XV. XVI. XVII. XIX. XX. XXI. XXII.
Sanguisorba minor Scop.	ntv	II. III. IV. VIII. XI. XII. XIV. XX. XXII.
Saponaria ocymoides L.	neo	III.
Saponaria officinalis L.	arc	VIII. IX. XI. XXI. XXIII.
Satureja hortensis L.	arc	III. VIII. XV. XVI.
Saxifraga tridactylites L.	ntv	VIII.
Scabiosa ochroleuca L.	ntv	I. III. IV. IX. X. XI. XII. XXI. XXIII.
Schoenoplectus lacustris (L.) Palla	ntv	XXIII.
Scilla vindobonensis Speta	ntv	XI. XV.
Scleranthus annuus L.	ntv	XIV.
Sclerochloa dura (L.) P.Beauv.	ntv/arc	I. II. III. VI. XI. XII. XIII. XIV. XV. XVI.
Scorzoneroides autumnalis (L.) Moench	ntv	IV.
Secale cereale L.	arc	III. XI.
Secale sylvestre Host	ntv/arc	XV.
Sedum acre L.	ntv	II. III. IV. VIII. IX. X. XI. XII. XIII. XV. XX. XXI.
Sedum album L.	ntv	III. IV. VI. IX. XI. XIV. XV. XVI. XXII. XXIII.
Sedum hispanicum L.	ntv	III. IV. VIII. IX. X. XI. XII. XIII. XVI. XIX. XX. XXII.
Sedum sarmentosum Bunge	neo	III. IX. XII. XIII. XIV. XV.
Sedum sexangulare L.	ntv	II. III. IX. XI. XIII. XV. XXIII.
Senecio inaequidens DC.	neo	IV. VIII. IX. X. XI. XIV.
Senecio vernalis Waldst. & Kit.	neo	I. II. III. VI. VII. VIII. IX. X. XI. XII. XIII. XIV. XV. XVI. XX. XXI.
Senecio vulgaris L.	arc	I. II. III. IV. V. VI. VII. VIII. IX. X. XI. XII. XIII. XIV. XV. XVI. XVII. XVIII. XIX. XX. XXI. XXII. XXIII.
Serratula tinctoria L.	ntv	III.
Seseli annuum L.	ntv	XI.
Seseli osseum Crantz	ntv	I. XII.
Seseli pallasii Besser	ntv	XXIII.
Setaria italica (L.) P.Beauv.	arc	XI.
Setaria pumila (Poir.) Roem. & Schult.	arc	II. III. IV. VIII. IX. X. XI. XII. XIII. XIV. XV. XVI. XVII. XX. XXI. XXII. XXIII.
Setaria verticillata (L.) P.Beauv.	arc	I. II. III. IV. V. VIII. IX. X. XI. XII. XIII. XIV. XV. XVI. XVII. XIX. XX. XXI. XXII.
Setaria viridis (L.) P.Beauv.	arc	I. II. III. IV. V. VI. VII. VIII. IX. X. XI. XII. XIII. XIV. XV. XVI. XVII. XVIII. XIX. XX. XXI. XXII. XXIII.
Setaria viridis subsp. pycnocoma (Steud.) Tzvelev	neo	XV.
Sherardia arvensis L.	arc	XIV.
Silene conica L.	ntv	XXI.
Silene coronaria (L.) Clairv.	ntv	II.
Silene latifolia subsp. alba (Mill.) Greuter & Burdet	ntv	I. II. III. IV. V. VI. VII. VIII. IX. X. XI. XII. XIII. XIV. XV. XVI. XVII. XVIII. XIX. XX. XXI. XXII. XXIII.
Silene noctiflora L.	ntv	XII.
Silene nutans L.	ntv	XI. XII.
Silene otites (L.) Wibel	ntv	IX.
Silene vulgaris (Moench) Garcke	ntv	II. III. IV. VI. VIII. IX. XI. XII. XIII. XXIII.
Silybum marianum (L.) Gaertn.	neo	III.
Sinapis alba L.	arc	II. VIII. XI. XIII.
Sinapis arvensis L.	arc	V. VI. VIII. XII. XIV. XVI.
Sisymbrium altissimum L.	arc	VIII. XI. XIII. XIV.
Sisymbrium irio L.	neo	XIII.
Sisymbrium loeselii L.	arc	I. II. IV. VI. VIII. IX. X. XI. XII. XIII. XIV. XV. XIX. XX. XXI. XXIII.
Sisymbrium officinale (L.) Scop.	ntv/arc	III.
Sisymbrium orientale L.	arc	I. II. IV. VI. VII. VIII. IX. X. XI. XIV. XV.
Sisymbrium strictissimum L.	ntv	X.
Smyrnium perfoliatum L.	ntv	I. XII.
Solanum dulcamara L.	ntv	I. II. III. VII. VIII. IX. X. XI. XII. XIII. XX. XXI. XXII.
Solanum lycopersicum L.	neo	I. II. III. IV. V. VI. VII. VIII. IX. X. XII. XIII. XIV. XVI. XIX. XX. XXI. XXII. XXIII.
Solanum nigrum L.	arc	I. II. III. IV. V. VI. VII. VIII. IX. X. XI. XII. XIII. XIV. XV. XVI. XVII. XVIII. XX. XXI. XXII. XXIII.
Solanum tuberosum L.	neo	IX.
Solanum villosum Mill.	neo	IV. IX.
Solidago canadensis L.	neo	I. II. III. IV. V. VI. VIII. IX. X. XI. XII. XIII. XIV. XV. XVI. XVII. XVIII. XIX. XX. XXI. XXII. XXIII.
Solidago gigantea Aiton	neo	II. III. IV. V. VII. VIII. IX. X. XI. XII. XIII. XIV. XV. XVI. XXI. XXII.
Solidago virgaurea L.	ntv	XII.
Sonchus arvensis L.	arc	I. III. IV. VI. VIII. IX. XI. XII. XIII. XIV. XVI. XXI. XXIII.
Sonchus asper (L.) Hill	arc	I. II. VI. VIII. IX. XII. XIII. XIV. XV. XX. XXI.
Sonchus oleraceus L.	arc	I. II. III. IV. V. VI. VII. VIII. IX. X. XI. XII. XIII. XIV. XV. XVI. XVII. XVIII. XIX. XX. XXI. XXII. XXIII.
Sophora japonica L.	neo	IV. V. VI. VIII. IX. XIII. XV. XXII.
Sorbaria sorbifolia (L.) A.Braun	neo	II.
Sorbus aucuparia L.	ntv	IX.
Sorbus semiincisa Borbás	ntv	II. XI.
Sorghum halepense (L.) Pers.	neo	I. II. III. IV. V. VIII. IX. X. XI. XIII. XIV. XVII. XIX. XX. XXI. XXII. XXIII.
Spergularia rubra J.Presl & C.Presl	ntv	V.
Spiraea chamaedryfolia L.	neo	IV.
Spiraea japonica L.f.	neo	XIII.
Spiraea vanhouttei (Briot) Zabel	neo	VIII. XI. XII.
Spirodela polyrhiza (L.) Schleid.	ntv	XX.
Stachys annua L.	arc	II. III. VIII. XIII. XV. XXII.
Stachys byzantina K.Koch	neo	XXII.
Stachys palustris L.	ntv	XIV.
Stachys recta L.	ntv	I. XI. XII.
Stachys sylvatica L.	ntv	XII.
Stellaria aquatica Scop.	ntv	I. III. V. XVI. XVII. XXII.
Stellaria holostea L.	ntv	I.
Stellaria media (L.) Vill.	ntv	I. II. III. IV. V. VI. VII. VIII. IX. X. XI. XII. XIII. XIV. XV. XVI. XVIII. XIX. XX. XXI. XXII. XXIII.
Stellaria pallida (Dumort.) Crép.	ntv	I. II. III. IV. V. VI. VII. XI. XIV. XVI.
Symphoricarpos albus (L.) S.F.Blake	neo	I. II. III. IX. XI. XII. XIV. XV.
Symphoricarpos orbiculatus Moench	neo	XI. XIII. XXII.
Symphyotrichum lanceolatum (Willd.) G.L.Nesom	neo	I. III. IV. V. VI. VIII. IX. X. XI. XII. XIII. XX. XXI. XXIII.
Symphyotrichum novi-belgii (L.) G.L.Nesom	neo	III.
Symphyotrichum tradescantii (L.) G.L.Nesom	neo	III.
Symphytum officinale L.	ntv	III. IX. XI. XIV. XV. XX. XXIII.
Syringa vulgaris L.	neo	I. II. III. IV. V. VI. VIII. XI. XII. XIII. XIV. XV. XVI. XVII. XIX. XX. XXII.
Tagetes patula L.	neo	I. III. XIX. XXII.
Talinum paniculatum (Jacq.) Gaertn.	neo	XI.
Tamarix tetrandra Pall. ex M.Bieb.	neo	III. XI. XV. XXI.
Tanacetum corymbosum (L.) Sch.Bip.	ntv	XI.
Tanacetum parthenium (L.) Sch.Bip.	neo	III. VII. VIII. XI. XV. XIX.
Tanacetum vulgare L.	ntv/arc	V. IX. X. XIV.
Taraxacum erythrospermum Andrz. ex Besser	ntv	XI.
Taraxacum officinale F.H.Wigg.	ntv	I. II. III. IV. V. VI. VII. VIII. IX. X. XI. XII. XIII. XIV. XV. XVI. XVII. XVIII. XIX. XX. XXI. XXII. XXIII.
Taxus baccata L.	ntv	I. II. III. IV. V. VIII. IX. XI. XII.
Teucrium chamaedrys L.	ntv	XI. XIII. XX.
Teucrium scordium L.	ntv	VI.
Thalictrum flavum L.	ntv	V.
Thelypteris palustris Schott	ntv	V. VI. VIII. IX. X. XII. XIII.
Thesium ramosum Hayne	ntv	VI. XXII.
Thladiantha dubia Bunge	neo	I. VIII.
Thlaspi arvense L.	ntv/arc	XI.
Thlaspi perfoliatum L.	ntv	I. III. XVI.
Thuja occidentalis L.	neo	XV.
Thymus odoratissimus Mill.	ntv	IV. IX.
Thymus pulegioides subsp. pannonicus (All.) Kerguélen	ntv	XV.
Tilia cordata Mill.	ntv	III. IX.
Tilia platyphyllos Scop.	ntv	I. II. III. X. XI. XII. XIII. XV. XVI.
Tilia tomentosa Moench	ntv	I. XIII. XV.
Tordylium maximum L.	ntv/arc	XIV.
Torilis arvensis (Huds.) Link	arc	II. III. V. VIII. IX. X. XI. XII. XIII. XIV. XVII. XXII.
Torilis japonica DC.	ntv	III. XI. XIII.
Tradescantia virginiana L.	neo	III. XIII. XV. XIX. XX.
Tragopogon dubius Scop.	ntv	I. II. VI. VIII. XI. XII. XIII. XIV. XV. XVI. XX. XXI.
Tragopogon orientalis L.	ntv	I. III. IV. V. VIII. IX. X. XI. XIII. XIV. XV. XVI. XVII. XX. XXI. XXII. XXIII.
Tragus racemosus (L.) All.	neo	III. IV. V. VIII. IX. X. XI. XIII. XV. XVI. XIX. XX. XXI. XXIII.
Tribulus terrestris L.	ntv/arc	II. III. IV. VI. VIII. IX. X. XI. XIII. XIV. XV. XIX. XX. XXI.
Trifolium arvense L.	ntv	I. II. XV. XVI.
Trifolium campestre Schreb.	ntv	II. XI. XIV. XV.
Trifolium fragiferum L.	ntv	XI. XX.
Trifolium incarnatum L.	neo	XXIII.
Trifolium medium L.	ntv	XII.
Trifolium pratense L.	ntv	I. II. III. IV. VI. VIII. IX. X. XI. XII. XIII. XIV. XV. XVII. XX. XXI. XXIII.
Trifolium repens L.	ntv	I. II. III. IV. V. VI. VII. VIII. IX. X. XI. XII. XIII. XIV. XV. XVI. XVII. XVIII. XIX. XX. XXI. XXII. XXIII.
Tripidium ravennae (L.) H.Scholz	neo	X.
Tripleurospermum inodorum (L.) Sch.Bip.	arc	II. III. V. VI. VIII. IX. X. XI. XIII. XIV. XV. XX.
Triticum aestivum L.	arc	II. III. VIII. XII. XIV. XVI. XXI.
Tulipa gesneriana L.	neo	IX.
Tussilago farfara L.	ntv	II. III. VIII. IX. XII. XIII. XIV.
Typha latifolia L.	ntv	II. VII. XXIII.
Ulmus laevis Pall.	ntv	I. II. III. IX. XI. XII. XIII.
Ulmus minor Mill.	ntv	I. II. III. IV. V. VI. VII. VIII. IX. X. XI. XII. XIII. XIV. XV. XVI. XVII. XVIII. XIX. XX. XXI. XXII.
Ulmus pumila L.	neo	I. II. IV. V. VI. VII. VIII. IX. X. XI. XIII. XIV. XX. XXI. XXIII.
Urtica dioica L.	ntv	I. II. III. IV. V. VIII. IX. X. XI. XII. XIII. XIV. XV. XVI. XVII. XX. XXI. XXII. XXIII.
Urtica urens L.	arc	I. V. XIII.
Vaccaria hispanica (Mill.) Rauschert	arc	XIII.
Valeriana officinalis L.	ntv	III.
Valerianella carinata Loisel.	ntv/arc	XI. XIV. XX.
Valerianella locusta (L.) Laterr.	arc	I. III. VI. VII. VIII. XIV. XV. XVI.
Verbascum blattaria L.	ntv	IV. X. XIII. XIV. XXIII.
Verbascum chaixii subsp. austriacum (Schott ex Roem. & Schult.) Hayek	ntv	XII.
Verbascum densiflorum Bertol.	ntv	XVIII.
Verbascum lychnitis L.	ntv	VI. X. XI. XV. XXIII.
Verbascum phlomoides L.	ntv	II. III. IV. V. VIII. IX. X. XI. XII. XIII. XIV. XV. XVI. XVII. XIX. XX. XXI. XXIII.
Verbascum phoeniceum L.	ntv	VI. IX.
Verbena bonariensis L.	neo	I. II. III. V. VIII. XIII.
Verbena officinalis L.	arc	I. II. III. IV. V. VI. VII. VIII. IX. X. XI. XII. XIII. XIV. XV. XVI. XVII. XVIII. XX. XXI. XXII. XXIII.
Veronica anagallis-aquatica L.	ntv	II. III. XVII.
Veronica arvensis L.	arc	I. II. III. V. VI. VII. VIII. IX. X. XI. XII. XIII. XIV. XV. XVI. XX.
Veronica austriaca L.	ntv	XI.
Veronica catenata Pennell	ntv	XVI.
Veronica hederifolia L.	ntv/arc	I. II. III. IV. V. VI. VII. VIII. IX. X. XI. XII. XIII. XIV. XV. XVI.
Veronica peregrina L.	neo	III. XIV.
Veronica persica Poir.	neo	I. II. III. V. VI. VII. VIII. IX. XI. XII. XIII. XIV. XV. XVI. XXI.
Veronica polita Fr.	arc	I. II. III. V. VI. VII. IX. XI. XII. XIV. XV. XVI. XX.
Veronica praecox All.	ntv	XV.
Veronica prostrata L.	ntv	X.
Veronica serpyllifolia L.	ntv	XI.
Veronica sublobata M.A.Fisch.	arc/neo	I. III. XII.
Veronica triloba (Opiz) Opiz	ntv/arc	III.
Veronica triphyllos L.	arc	XV.
Viburnum lantana L.	ntv	III. VI. X. XII. XV.
Viburnum opulus L.	ntv	II. VIII.
Viburnum rhytidophyllum Hemsl.	neo	VIII. XII.
Vicia cracca L.	arc	III. X. XI. XII. XXIII.
Vicia grandiflora Scop.	ntv/arc	III. VI. VII. XIII. XV. XVI.
Vicia hirsuta (L.) Gray	arc	I. III. VIII. XI. XIII. XIV. XV. XVI. XX.
Vicia lathyroides L.	ntv	I. IV. IX. X. XI.
Vicia sativa L.	arc	I. II. III. V. VI. VII. VIII. XI. XII. XIII. XIV. XV. XX.
Vicia sativa subsp. nigra (L.) Ehrh.	ntv/arc	IX.
Vicia sepium L.	ntv	XII. XXIII.
Vicia tenuifolia Roth	ntv/arc	III. XXI.
Vicia tetrasperma (L.) Schreb.	arc	II. IV. VIII. IX. X. XI. XIV.
Vicia villosa Roth	arc	II. IV. VI. VIII. IX. X. XII. XIII. XIV. XX.
Vinca major L.	neo	I. III. XI. XII. XIV. XV. XVI.
Vinca minor L.	ntv	VIII. XI. XII. XV. XVI.
Vincetoxicum hirundinaria Medik.	ntv	XI.
Viola arvensis Murray	arc	I. II. III. V. VII. VIII. IX. X. XI. XIII. XV. XX.
Viola hirta L.	ntv	IX. XV.
Viola odorata L.	arc	I. II. III. IV. V. VI. VII. VIII. IX. X. XI. XII. XIII. XIV. XV. XVI. XVIII. XIX. XX. XXI. XXII. XXIII.
Viola reichenbachiana Jord. ex Boreau	ntv	I. III. IX. XI. XII. XV.
Viola sororia Willd.	neo	I. III. IV. VIII. IX. XI. XII. XIII. XIV. XV. XVI. XVII. XIX.
Viola tricolor L.	ntv	II. III. IV. VIII. XII. XIV. XV. XVI.
Viola wittrockiana Gams	neo	XIII.
Viscum album L.	ntv	III. XI. XII.
Vitex agnus-castus L.	neo	VIII. IX.
Vitis vinifera L.	arc	I. III. XI. XIII. XIV. XV. XVII. XIX. XXI. XXII.
Vulpia myuros (L.) C.C.Gmel.	ntv/arc	I. II. III. VI. VIII. IX. X. XI. XIII. XIV. XV. XX. XXIII.
Wisteria sinensis (Sims) DC.	neo	I. X. XI.
Xanthium saccharatum Wallr. & Widder	neo	XI.
Xanthium strumarium L.	arc	XXI.
Yucca filamentosa L.	neo	XIX.
Zea mays L.	neo	XIII. XX. XXI.
Zinnia elegans L.	neo	XIII.
