# Supplementary material for: Inventory of the urban flora of Budapest (Hungary) highlighting new and noteworthy floristic records
Source: Biodivers Data J. 2023 Nov 27;11:e110450. doi: 10.3897/BDJ.11.e110450 (PMC10696606; doi:10.3897/BDJ.11.e110450)
Supplement: Supplementary material 3 — Budapest districts taxon list [file bdj-11-e110450-s003.xlsx]

## Sheet: districts
Taxon	distr_1	distr_2	distr_3	distr_4	distr_5	distr_6	distr_7	distr_8	distr_9	distr_10	distr_11	distr_12	distr_13	distr_14	distr_15	distr_16	distr_17	distr_18	distr_19	distr_20	distr_21	distr_22	distr_23	Total
Abies concolor (Gordon) Lindl. ex. Hildebr.	0	1	0	0	0	0	0	0	0	0	0	0	0	0	0	0	0	0	0	0	0	0	0	1
Abutilon theophrasti Medik.	0	0	1	0	0	1	0	0	0	0	0	0	0	0	0	0	0	0	0	0	0	0	0	2
Acer campestre L.	1	1	1	1	1	1	0	1	1	1	1	1	1	1	1	1	0	0	1	1	1	1	0	19
Acer negundo L.	1	1	1	1	0	1	1	1	1	1	1	1	1	1	1	1	1	0	1	1	1	0	1	20
Acer platanoides L.	1	1	1	1	0	0	0	1	1	1	1	1	1	1	1	1	1	0	1	1	1	1	0	18
Acer pseudoplatanus L.	1	1	1	1	0	0	0	1	1	1	1	1	1	1	1	1	0	0	1	1	0	1	0	16
Acer saccharinum L.	0	0	1	1	0	0	0	1	1	0	1	0	1	1	0	0	1	0	0	1	1	0	0	10
Acer tataricum L.	0	0	0	0	0	0	0	0	0	0	1	0	0	0	0	0	0	0	0	0	0	1	0	2
Achillea collina (Becker ex Rchb.f.) Heimerl	1	1	1	1	1	1	1	1	1	1	1	1	1	1	1	1	1	1	1	1	1	1	1	23
Achillea filipendulina Lam.	1	1	0	0	0	0	0	1	1	0	0	0	1	1	0	0	0	0	0	0	0	0	0	6
Achillea nobilis L.	0	0	0	0	0	0	0	0	0	0	0	0	0	0	1	0	0	0	0	0	0	0	0	1
Achillea pannonica Scheele	0	1	0	0	0	0	0	0	0	0	1	0	0	1	1	0	0	0	0	0	0	0	0	4
Achnatherum virescens (Trin.) Banfi, Galasso & Bartolucci	0	0	1	0	0	0	0	0	0	0	0	1	0	0	0	0	0	0	0	0	0	0	0	2
Adiantum capillus-veneris L.	0	0	0	0	0	0	0	0	1	0	0	1	0	0	0	0	0	0	0	0	0	0	0	2
Adonis aestivalis L.	0	0	0	0	0	0	0	0	0	0	1	0	0	0	0	0	0	0	0	0	0	0	0	1
Adonis vernalis L.	0	0	0	0	0	0	0	0	0	0	1	0	0	0	0	0	0	0	0	0	0	0	0	1
Aegilops cylindrica Host	0	0	1	0	0	0	0	0	0	0	1	0	1	0	0	0	0	0	0	1	0	0	0	4
Aesculus hippocastanum L.	1	0	1	0	0	0	0	0	0	0	1	1	0	0	0	1	1	0	1	0	0	0	0	7
Aethionema saxatile (L.) W.T.Aiton	0	0	1	0	0	0	0	0	0	0	0	0	0	0	0	0	0	0	0	0	0	0	0	1
Aethusa cynapium L.	0	0	0	0	0	0	0	0	0	0	0	1	0	0	0	0	0	0	0	0	0	0	0	1
Ageratum houstonianum Mill.	0	0	0	0	0	0	0	0	0	0	0	0	0	0	0	0	0	0	0	0	0	1	0	1
Agrimonia eupatoria L.	1	1	1	0	0	0	0	0	0	1	1	0	1	0	0	0	0	0	0	0	0	0	0	6
Agropyron cristatum (L.) Gaertn.	0	0	0	0	0	0	0	0	1	0	0	0	0	0	0	0	0	0	0	0	0	0	0	1
Agrostis capillaris L.	0	0	1	0	0	0	0	0	0	0	0	0	0	0	0	1	0	0	0	0	0	0	0	2
Agrostis stolonifera L.	0	0	1	0	0	1	0	0	1	0	0	0	0	1	0	0	0	0	0	0	0	0	0	4
Ailanthus altissima (Mill.) Swingle	1	1	1	1	1	1	1	1	1	1	1	1	1	1	1	1	1	1	1	1	1	1	1	23
Ajuga chamaepitys (L.) Schreb.	0	1	0	0	0	0	0	0	0	0	0	1	1	1	0	0	0	0	0	0	0	0	1	5
Ajuga genevensis L.	0	1	0	0	0	0	0	0	0	0	0	0	0	0	0	0	0	0	0	0	0	0	0	1
Ajuga reptans L.	0	0	1	0	0	0	0	0	0	0	0	0	1	0	1	1	0	0	0	0	0	0	0	4
Albizia julibrissin Durazz.	0	0	0	0	0	0	0	0	0	0	1	0	0	0	0	1	0	0	0	0	0	1	0	3
Alcea rosea L.	0	0	1	1	0	0	0	0	1	0	1	1	0	0	1	0	1	0	0	0	0	1	0	8
Alisma plantago-aquatica L.	0	0	0	0	0	0	0	0	0	0	0	0	0	0	0	0	1	0	0	0	0	0	0	1
Alkekengi officinarum Moench	0	0	0	0	0	0	0	1	0	0	0	0	0	0	0	0	0	0	0	0	0	0	0	1
Alliaria petiolata (M.Bieb.) Cavara & Grande	1	1	1	0	1	0	0	1	0	0	1	1	1	1	1	0	0	0	0	0	0	0	0	10
Allium ramosum L.	0	0	0	0	0	0	0	0	1	0	1	0	0	0	0	0	0	0	0	0	1	0	0	3
Allium schoenoprasum L.	0	0	0	0	0	0	0	0	0	0	0	1	0	0	0	0	0	0	0	0	0	0	0	1
Allium scorodoprasum L.	0	1	0	0	0	0	0	0	0	0	0	1	0	0	0	0	0	0	0	1	0	0	0	3
Allium vineale L.	0	1	0	0	0	0	0	0	1	0	0	0	0	0	0	0	0	0	0	0	0	0	0	2
Alopecurus myosuroides Huds.	0	0	0	0	0	1	0	0	0	0	0	0	1	0	0	0	0	0	0	0	0	0	0	2
Althaea cannabina L.	0	0	0	0	0	0	0	0	0	0	1	0	0	0	0	0	0	0	0	0	0	0	0	1
Althaea officinalis L.	0	0	1	0	0	0	0	0	0	0	0	0	0	0	0	0	0	0	0	0	0	0	0	1
Alyssum alyssoides L.	0	0	0	0	0	0	0	0	0	0	0	0	1	0	0	0	0	0	0	0	0	0	0	1
Alyssum montanum L.	0	0	0	0	0	0	0	0	0	0	1	0	0	0	0	0	0	0	0	0	0	0	0	1
Amaranthus albus L.	0	1	0	1	1	0	0	1	1	1	1	1	1	1	1	0	0	0	0	1	1	0	0	13
Amaranthus blitoides S.Watson	0	1	0	1	1	0	1	1	1	1	0	1	1	0	0	0	0	0	0	0	0	0	0	9
Amaranthus blitum L.	1	1	1	1	1	1	1	1	1	0	1	0	1	1	1	0	0	0	0	1	1	0	0	15
Amaranthus blitum subsp. emarginatus (Salzm. ex Uline & W.L.Bray) Carretero, Muñoz Garm. & Pedrol	0	0	0	0	0	0	0	0	1	0	0	0	0	0	0	0	0	0	0	0	0	0	0	1
Amaranthus cruentus L.	1	0	0	0	0	0	0	0	0	0	0	0	0	0	0	0	0	0	0	0	0	0	0	1
Amaranthus deflexus L.	1	1	1	1	1	1	1	1	1	1	1	1	1	1	1	1	1	1	1	1	1	1	1	23
Amaranthus hybridus L.	0	0	0	0	0	0	0	0	1	0	0	0	0	0	0	0	0	0	0	0	0	0	0	1
Amaranthus hypochondriacus L.	0	0	0	0	0	0	0	0	1	0	1	0	0	0	0	0	0	0	0	0	0	0	0	2
Amaranthus powellii S.Watson	1	1	1	1	0	1	1	1	1	1	1	1	1	1	1	1	1	1	1	1	1	1	1	22
Amaranthus retroflexus L.	1	1	1	1	1	1	1	1	1	1	1	1	1	1	1	1	0	1	1	1	1	1	1	22
Ambrosia artemisiifolia L.	1	1	1	1	1	1	1	1	1	1	1	1	1	1	1	1	1	1	1	1	1	1	1	23
Amorpha fruticosa L.	0	1	1	1	1	0	0	0	0	0	1	0	1	0	0	0	0	0	1	0	1	0	0	8
Anchusa officinalis L.	1	1	1	1	0	1	0	1	1	1	1	1	1	1	1	1	1	0	0	1	1	0	1	18
Anemone sylvestris L.	0	0	0	0	0	0	0	0	0	0	0	0	1	0	0	0	0	0	0	0	0	0	0	1
Anethum graveolens L.	0	0	0	0	0	0	0	1	0	0	0	0	0	0	0	0	0	0	0	0	0	0	0	1
Anthemis arvensis L.	0	0	1	0	0	0	0	0	0	0	0	0	0	0	0	0	0	0	0	0	0	0	0	1
Anthemis ruthenica M.Bieb.	0	0	0	0	0	1	0	0	1	0	1	0	1	0	0	0	0	0	0	1	0	0	0	5
Anthriscus caucalis M.Bieb.	0	0	0	0	0	1	0	1	1	1	1	0	1	0	1	0	0	0	0	0	0	0	0	7
Anthriscus cerefolium Hoffm.	1	1	1	1	1	1	1	1	1	1	1	1	1	1	1	1	0	0	0	1	1	0	0	18
Anthriscus sylvestris (L.) Hoffm.	0	0	1	0	0	0	0	0	1	0	0	1	0	0	0	0	0	0	0	0	0	0	0	3
Anthyllis vulneraria L.	0	0	0	0	0	0	0	0	1	0	0	0	0	0	0	0	0	0	0	0	0	0	0	1
Antirrhinum majus L.	0	1	1	0	0	0	0	1	1	0	1	0	0	1	1	1	0	0	0	0	0	0	0	8
Apera spica-venti (L.) P.Beauv.	0	1	0	0	1	1	0	1	0	0	1	0	1	1	1	0	1	0	0	1	0	0	1	11
Aphanes arvensis L.	0	0	1	0	0	0	0	0	0	0	0	0	0	1	0	0	0	0	0	0	0	0	0	2
Apium graveolens L.	0	0	0	0	0	0	0	0	1	0	0	0	0	0	0	0	0	0	0	0	0	0	0	1
Apium repens (Jacq.) Lag.	0	0	0	0	0	0	0	0	0	0	0	0	1	0	0	0	0	0	0	0	0	0	0	1
Aquilegia vulgaris L.	0	0	0	1	0	0	0	0	0	0	1	1	0	0	1	0	0	0	0	0	1	1	0	6
Arabidopsis arenosa (L.) Lawalrée	1	0	0	0	0	0	0	0	0	0	0	0	0	0	0	0	0	0	0	0	0	0	0	1
Arabidopsis thaliana (L.) Heynh.	1	1	1	0	0	0	1	0	1	0	0	1	1	1	0	1	0	0	0	0	0	0	0	9
Arctium lappa L.	1	0	1	0	0	0	0	0	0	0	1	1	1	1	0	0	1	0	0	0	0	0	0	7
Arctium minus Schkuhr	0	0	1	0	0	0	0	0	1	0	0	1	0	0	0	0	0	0	0	0	0	0	0	3
Arctium tomentosum Mill.	1	1	1	1	0	1	0	1	0	0	1	1	0	1	0	0	0	0	0	1	0	1	0	11
Arenaria serpyllifolia L.	1	1	1	1	1	1	1	1	1	1	1	1	1	1	1	1	0	0	0	1	1	1	1	20
Aristolochia clematitis L.	0	0	1	0	0	0	0	0	0	0	1	0	0	0	0	0	0	0	0	0	1	0	0	3
Armoracia rusticana G.Gaertn., B.Mey. & Scherb.	0	0	0	0	0	0	0	0	0	0	0	0	1	0	0	0	0	0	0	0	0	0	0	1
Arrhenatherum elatius (L.) P.Beauv. ex J.Presl & C.Presl	1	1	1	0	0	0	0	1	1	1	1	1	1	1	1	0	1	0	1	0	1	0	1	15
Artemisia absinthium L.	0	0	0	0	0	0	0	1	0	1	1	0	0	1	1	0	0	0	0	0	1	0	0	6
Artemisia alba Turra	0	0	0	0	0	0	0	0	0	0	1	0	0	0	0	0	0	0	0	0	0	0	0	1
Artemisia annua L.	0	1	1	1	0	0	1	1	1	0	0	0	1	0	0	0	0	0	0	0	0	0	0	7
Artemisia campestris L.	0	0	0	0	0	0	0	0	1	0	0	0	0	0	0	0	0	0	0	0	1	0	0	2
Artemisia dracunculus L.	0	0	0	0	0	0	0	0	0	0	0	0	0	0	1	0	0	0	0	0	0	0	0	1
Artemisia pontica L.	0	0	0	0	0	0	0	1	1	1	1	0	1	0	1	0	0	0	0	0	0	0	0	6
Artemisia scoparia Waldst. & Kit.	0	0	0	0	0	0	0	0	1	0	0	0	0	0	0	0	0	0	0	0	0	0	0	1
Artemisia verlotiorum Lamotte	0	0	0	0	0	0	0	0	0	0	1	0	0	0	0	0	0	0	0	0	0	0	0	1
Artemisia vulgaris L.	1	1	1	1	1	1	0	1	1	1	1	1	1	1	1	1	1	0	0	1	1	1	1	20
Arum orientale M.Bieb.	0	0	0	0	0	0	0	0	0	0	0	1	0	0	0	0	0	0	0	0	0	0	0	1
Arundo donax L.	0	0	0	0	0	0	0	0	0	0	0	0	0	0	1	0	0	0	0	0	0	0	0	1
Asarina procumbens Mill.	1	0	0	0	0	0	0	0	0	0	0	0	0	0	0	0	0	0	0	0	0	0	0	1
Asclepias syriaca L.	0	1	1	1	0	1	0	1	1	1	1	1	0	1	1	1	1	0	1	0	1	0	1	16
Asparagus officinalis L.	0	0	0	0	0	0	0	0	1	0	0	0	0	0	0	0	0	0	0	0	0	0	0	1
Asparagus verticillatus L.	0	0	1	0	0	0	0	0	0	0	0	0	0	0	0	0	0	0	0	0	0	0	0	1
Asperugo procumbens L.	0	0	1	0	0	0	0	0	0	0	1	0	1	0	1	0	0	0	0	0	0	0	0	4
Asplenium adiantum-nigrum L.	0	0	0	0	0	1	0	1	1	0	1	1	0	0	0	0	0	0	0	0	1	0	0	6
Asplenium ruta-muraria L.	1	1	1	0	1	0	0	1	1	0	1	1	0	0	0	0	0	0	0	0	0	0	0	8
Asplenium scolopendrium L.	0	0	0	0	0	0	0	1	1	0	0	1	0	0	0	0	0	0	0	0	1	0	0	4
Asplenium trichomanes L.	1	0	0	0	0	1	0	1	0	0	0	1	0	0	0	0	0	0	0	0	0	0	0	4
Astragalus asper Jacq.	0	0	0	0	0	0	0	0	0	0	1	0	0	0	0	0	0	0	0	0	0	0	0	1
Astragalus cicer L.	0	0	1	0	0	0	0	0	0	0	1	0	1	1	0	1	0	0	0	0	1	0	0	6
Astragalus glycyphyllos L.	0	1	0	0	0	0	0	0	0	0	0	1	1	0	0	0	0	0	0	0	0	0	0	3
Astragalus onobrychis L.	0	0	0	1	0	0	0	0	0	0	1	0	0	0	0	0	0	0	0	0	1	0	0	3
Athyrium filix-femina (L.) Roth	0	0	0	0	0	0	0	0	0	0	1	0	0	0	0	0	0	0	0	0	0	0	0	1
Atriplex littoralis L.	0	0	1	0	0	0	0	0	0	0	0	0	0	0	0	0	0	0	0	0	0	0	0	1
Atriplex oblongifolia Waldst. & Kit.	1	1	0	0	0	0	0	0	0	0	0	0	0	0	0	0	0	0	0	0	0	0	0	2
Atriplex patula L.	1	1	1	1	0	0	0	1	1	1	1	1	1	0	1	1	0	0	1	1	1	1	1	17
Atriplex prostrata Boucher ex DC.	0	1	1	0	0	0	0	1	0	0	1	1	1	0	0	0	1	0	0	0	0	0	1	8
Atriplex sagittata Borkh.	0	0	0	0	0	0	0	0	1	0	0	0	0	0	0	0	0	0	0	0	0	0	0	1
Atriplex tatarica L.	1	1	1	1	0	0	0	1	1	1	1	1	1	1	1	0	0	0	0	1	1	1	1	16
Avena fatua L.	0	0	0	0	0	0	0	0	0	0	0	0	0	1	0	0	0	0	0	0	0	0	0	1
Avena sativa L.	0	0	0	0	0	1	0	0	0	0	1	0	0	0	0	0	0	0	0	0	0	0	0	2
Azolla filiculoides Lam.	0	0	0	0	0	0	0	0	1	0	0	0	0	0	0	0	0	0	0	0	0	0	0	1
Ballota nigra L.	1	1	1	1	1	1	1	1	1	1	1	1	1	1	1	1	1	1	1	1	1	1	1	23
Bassia scoparia (L.) A.J.Scott	0	0	0	0	1	1	0	1	1	1	1	0	0	1	0	1	0	0	0	1	1	0	1	11
Begonia cucullata Willd.	0	0	0	0	0	0	0	0	0	0	1	0	1	0	0	0	0	0	0	0	0	0	0	2
Bellis perennis L.	1	1	1	1	1	1	1	1	1	1	1	1	1	1	1	1	0	1	1	1	1	1	1	22
Berberis aquifolium Pursh	1	1	1	1	1	0	1	1	1	1	1	1	1	1	1	1	1	0	1	1	1	0	0	19
Berberis julianae C.K.Schneid.	1	0	1	0	1	0	1	0	0	0	1	0	0	0	0	0	0	0	0	0	0	0	0	5
Berberis thunbergii DC.	0	0	1	0	0	0	0	0	0	0	0	0	0	0	0	0	0	0	0	0	0	0	0	1
Berberis vulgaris L.	1	1	0	0	1	0	0	1	0	0	1	1	0	0	0	1	0	0	0	1	0	0	0	8
Berteroa incana (L.) DC.	0	0	1	1	0	0	0	0	1	1	1	0	0	1	1	0	1	0	0	0	1	0	0	9
Berula erecta (Huds.) Coville	0	0	0	0	0	0	0	0	0	0	0	0	0	0	0	0	1	0	0	0	0	0	0	1
Betonica officinalis L.	0	0	0	0	0	0	0	0	0	0	1	0	0	0	0	0	0	0	0	0	0	0	0	1
Betula pendula Roth	0	1	1	1	0	0	0	0	1	1	1	0	1	0	0	0	0	0	0	0	0	0	0	7
Bidens cernua L.	0	0	0	0	0	0	0	0	0	0	0	0	0	0	0	0	0	0	0	0	1	0	0	1
Bidens frondosa L.	0	0	0	0	0	0	0	0	0	0	0	0	0	1	0	0	0	0	0	0	1	0	0	2
Borago officinalis L.	0	0	1	0	0	0	0	0	0	0	0	0	0	0	0	0	0	0	0	0	0	0	0	1
Bothriochloa ischaemum (L.) Keng	0	0	1	1	0	0	0	0	0	0	1	1	0	1	0	1	0	0	0	1	1	0	1	9
Brachypodium sylvaticum (Huds.) P.Beauv.	1	0	1	0	0	0	0	0	0	0	1	1	0	0	0	0	0	0	0	0	1	0	0	5
Brassica elongata Ehrh.	0	0	1	0	0	0	0	0	0	0	0	0	0	0	0	0	0	0	0	0	0	0	0	1
Brassica napus L.	0	0	0	0	0	0	0	0	0	0	0	0	0	0	0	0	0	0	0	0	1	0	0	1
Brassica rapa L.	0	0	0	0	0	1	0	1	1	1	1	1	0	1	0	0	0	0	0	0	1	0	0	8
Brassica rapa var. oleifera DC.	0	0	0	0	0	0	0	1	0	0	0	0	0	0	0	0	0	0	0	0	0	0	0	1
Bromus catharticus Vahl	0	0	1	0	0	0	0	0	0	0	0	0	0	0	1	0	0	0	0	0	0	0	0	2
Bromus commutatus Schrad.	0	1	1	0	0	0	0	0	0	0	0	0	0	0	0	0	0	0	0	0	0	0	0	2
Bromus erectus Huds.	0	0	0	0	0	0	0	0	0	0	1	1	0	0	0	0	0	0	0	0	0	0	0	2
Bromus hordeaceus L.	0	1	0	0	1	1	0	1	1	1	1	1	1	1	1	1	0	0	0	1	0	0	0	13
Bromus inermis Leyss.	1	0	1	0	0	0	0	1	1	1	1	1	0	1	0	0	0	0	0	0	1	0	1	10
Bromus japonicus Houtt.	0	0	1	1	1	1	0	0	0	0	1	0	0	1	0	0	0	0	0	1	0	0	0	7
Bromus squarrosus L.	0	0	0	0	0	0	0	1	1	0	1	0	1	0	0	0	0	0	0	0	0	0	0	4
Bromus sterilis L.	1	1	1	1	1	1	1	1	1	1	1	1	1	1	1	1	1	1	1	1	1	1	1	23
Bromus tectorum L.	1	1	1	0	0	1	0	1	1	1	1	1	1	1	1	1	1	0	0	1	1	0	0	16
Broussonetia papyrifera (L.) Vent.	1	1	0	0	1	1	0	0	0	0	1	0	1	1	0	0	0	0	0	1	1	0	0	9
Brunnera macrophylla (Adams) I.M.Johnst.	1	1	1	1	1	0	0	0	0	0	1	1	1	1	1	1	1	0	1	0	0	1	0	14
Bryonia alba L.	0	1	1	0	0	0	0	0	0	0	1	1	0	0	1	0	0	0	0	0	1	0	0	6
Buddleja davidii Franch.	0	1	0	0	0	0	0	0	1	1	0	1	0	0	0	1	0	0	0	0	1	0	0	6
Buglossoides arvensis (L.) I.M.Johnst.	1	0	1	0	0	1	0	0	0	0	1	0	1	1	1	1	0	0	0	0	0	0	0	8
Bunias orientalis L.	0	0	1	0	0	0	0	0	0	0	1	0	0	0	0	0	0	0	0	0	0	0	0	2
Bupleurum falcatum L.	0	0	0	0	0	0	0	0	0	0	0	1	0	0	0	0	0	0	0	0	0	0	0	1
Butomus umbellatus L.	0	0	0	0	0	0	0	0	0	0	0	0	0	1	0	0	0	0	0	0	0	0	0	1
Buxus sempervirens L.	0	0	1	0	0	0	0	0	0	0	1	0	0	0	0	0	0	0	0	0	0	0	0	2
Calendula officinalis L.	1	0	1	0	0	0	0	0	1	0	1	0	1	0	1	0	0	0	1	0	0	0	0	7
Calepina irregularis Thell.	1	0	1	0	0	0	0	0	0	0	0	0	0	0	0	0	0	0	0	0	0	0	0	2
Calystegia sepium (L.) R.Br.	1	1	1	0	1	0	0	1	1	1	1	1	1	0	0	0	1	0	0	0	0	1	1	13
Camelina microcarpa Andrz. ex DC.	0	0	0	0	0	0	0	0	0	0	0	1	0	0	0	0	0	0	0	0	0	0	0	1
Campanula bononiensis L.	0	0	0	0	0	0	0	0	0	0	0	1	0	0	0	0	0	0	0	0	0	0	0	1
Campanula carpatica Jacq.	0	0	0	0	0	0	0	0	1	0	0	0	0	0	0	0	0	0	0	0	0	0	0	1
Campanula glomerata L.	0	0	0	0	0	0	0	0	0	0	0	1	0	0	0	0	0	0	0	0	0	0	0	1
Campanula persicifolia L.	0	0	1	0	0	0	0	0	0	0	1	0	0	0	0	1	0	0	0	0	0	0	0	3
Campanula portenschlagiana Roem. & Schult.	0	0	0	0	0	0	0	0	0	0	0	1	0	0	0	0	0	0	0	0	0	0	0	1
Campanula poscharskyana Degen	0	0	1	0	0	0	0	0	0	0	1	1	0	0	0	0	0	0	1	0	0	0	0	4
Campanula rapunculoides L.	1	1	1	0	0	0	0	0	0	0	1	1	0	1	1	1	1	0	0	0	0	1	0	10
Campanula trachelium L.	0	0	0	0	0	0	0	0	0	0	0	1	0	0	0	0	0	0	0	0	0	0	0	1
Campsis radicans (L.) Bureau	1	1	1	0	0	1	0	1	1	0	1	0	0	1	1	1	1	0	0	1	1	1	0	14
Cannabis sativa L.	0	1	0	0	1	0	1	1	1	0	0	0	1	1	0	0	0	0	0	1	0	0	0	8
Capsella bursa-pastoris Medik.	1	1	1	1	1	1	1	1	1	1	1	1	1	1	1	1	0	0	0	1	1	1	0	19
Capsicum annuum L.	0	0	0	0	0	1	0	0	0	0	1	0	0	0	0	0	0	0	0	0	0	0	0	2
Cardamine bulbifera Crantz	0	1	0	0	0	0	0	0	0	0	0	1	0	0	0	0	0	0	0	0	0	0	0	2
Cardamine hirsuta L.	1	1	1	0	1	0	0	1	1	0	1	1	1	1	1	1	0	0	0	0	0	0	0	12
Cardamine occulta Hornem.	0	0	0	0	0	0	0	0	0	0	0	0	0	1	0	0	0	0	0	0	0	0	0	1
Carduus acanthoides L.	1	1	1	1	1	0	1	1	1	1	1	1	1	1	1	1	1	0	0	1	1	0	1	19
Carduus nutans L.	0	0	1	0	0	0	0	1	1	1	1	0	0	0	0	0	0	0	0	0	0	0	1	6
Carex acuta L.	0	0	0	0	0	0	0	0	0	0	0	0	0	0	0	0	0	0	0	1	0	0	0	1
Carex acutiformis Ehrh.	0	0	0	1	0	0	0	0	0	0	0	0	0	0	0	0	0	0	0	0	0	0	1	2
Carex caryophyllea Latourr.	0	0	1	0	0	0	0	0	0	0	0	0	0	0	0	0	0	0	0	0	0	0	0	1
Carex divulsa Stokes	0	0	0	0	0	0	0	0	0	0	1	0	0	0	0	0	0	0	0	0	0	0	0	1
Carex hirta L.	1	1	1	1	1	1	0	1	1	1	1	1	1	0	1	0	0	0	0	1	1	0	1	16
Carex leersii F.W.Schultz	0	1	0	0	0	0	0	0	0	0	0	0	0	0	0	0	0	0	0	0	0	0	0	1
Carex pairae F.W.Schultz	0	0	0	0	0	0	0	0	0	0	0	1	0	0	0	0	0	0	0	0	0	0	0	1
Carex pilosa Scop.	0	0	0	0	0	0	0	0	0	0	0	1	0	0	0	0	0	0	0	0	0	0	0	1
Carex praecox Schreb.	0	0	0	1	0	0	0	0	1	1	0	1	0	1	0	1	0	0	0	0	1	0	0	7
Carex spicata Huds.	0	1	0	0	0	0	0	0	0	0	0	1	1	1	1	0	0	0	0	0	0	0	0	5
Carex stenophylla Wahlenb.	0	0	0	0	0	0	0	0	1	0	0	0	0	0	0	0	0	0	0	0	0	0	0	1
Carlina vulgaris L.	0	0	1	1	0	0	0	0	1	0	0	0	0	0	0	0	0	0	0	0	0	0	0	3
Carpinus betulus L.	0	0	1	0	0	0	0	0	1	0	0	1	0	0	0	0	0	0	0	0	0	0	0	3
Caryopteris × clandonensis A.Simmonds	0	0	1	0	0	0	0	0	0	0	0	0	0	0	0	0	0	0	0	0	0	0	0	1
Catalpa bignonioides Walter	0	0	0	0	0	0	0	0	1	0	0	0	0	0	0	0	1	0	0	0	0	0	0	2
Catapodium rigidum (L.) C.E.Hubb.	0	0	1	0	0	0	0	0	0	0	0	0	0	0	0	0	0	0	0	0	0	0	0	1
Catharanthus roseus (L.) G.Don	0	0	0	0	0	0	0	0	0	0	1	0	0	0	0	0	0	0	0	0	0	0	0	1
Celosia argentea L.	0	0	0	0	0	0	0	0	1	0	0	0	0	0	0	0	0	0	0	0	0	0	0	1
Celtis australis L.	0	0	0	0	0	0	0	0	0	0	0	0	0	0	0	0	0	0	1	0	0	0	0	1
Celtis occidentalis L.	1	1	1	1	1	1	1	1	1	1	1	1	1	1	1	1	1	1	1	1	1	1	1	23
Cenchrus alopecuroides (L.) Thunb.	0	0	0	0	0	0	0	1	1	0	1	0	0	0	1	0	0	0	0	0	1	0	0	5
Cenchrus incertus M.A.Curtis	0	0	0	1	0	0	0	0	1	0	0	0	0	1	0	0	0	0	0	0	1	0	0	4
Centaurea arenaria M.Bieb.	0	0	0	0	0	0	0	0	0	0	0	0	0	0	1	0	0	0	0	0	0	0	0	1
Centaurea cyanus L.	0	0	0	0	0	0	0	0	1	0	0	0	1	0	0	0	0	0	0	0	0	0	0	2
Centaurea jacea subsp. angustifolia (DC.)	0	1	1	0	0	0	0	0	1	1	1	1	0	1	1	1	0	0	0	0	0	1	0	10
Centaurea scabiosa subsp. sadleriana (Janka) Asch. & Graebn.	1	0	1	0	0	0	0	1	0	0	1	1	1	0	1	0	0	0	0	0	1	0	1	9
Centaurea stoebe L.	1	1	1	1	0	0	0	1	1	1	1	1	0	1	1	0	0	0	0	1	1	0	1	14
Centaurea triumfettii All.	0	0	0	0	0	0	0	0	0	0	1	0	0	0	0	0	0	0	0	0	0	0	0	1
Cerastium brachypetalum Pers.	0	0	1	0	0	0	0	0	0	0	0	0	0	0	0	0	0	0	0	0	0	0	0	1
Cerastium fontanum subsp. vulgare (Hartm.) Greuter & Burdet	1	1	1	1	1	1	0	1	1	1	1	1	1	1	1	1	0	0	0	0	0	0	1	16
Cerastium glomeratum Thuill.	0	0	1	0	0	0	0	0	0	0	0	0	0	0	0	0	0	0	0	0	0	0	0	1
Cerastium pumilum Curtis	0	0	1	0	0	0	0	0	0	0	0	0	0	0	1	1	0	0	0	0	0	0	0	3
Cerastium pumilum var. glutinosum (Fries) E.Rico	0	0	0	0	0	0	0	0	0	0	0	0	0	1	0	0	0	0	0	0	0	0	0	1
Cerastium semidecandrum L.	0	0	0	0	0	0	0	0	0	0	1	0	1	0	0	0	0	0	0	0	0	0	0	2
Cerastium tomentosum L.	0	0	1	0	0	0	0	0	0	0	1	1	0	0	1	0	0	0	0	0	0	0	0	4
Ceratocephala testiculata (Crantz) Besser	0	0	0	0	0	0	0	0	0	0	1	0	0	0	0	0	0	0	0	0	0	0	0	1
Ceratostigma plumbaginoides Bunge	0	0	0	0	0	0	0	0	0	0	0	0	0	0	1	0	0	0	0	0	0	1	0	2
Cercis siliquastrum L.	1	1	0	0	1	0	0	1	1	0	1	1	1	1	0	0	0	0	0	0	0	0	0	9
Cerinthe minor L.	0	0	0	0	0	0	0	0	0	0	0	1	0	0	0	0	0	0	0	0	0	0	0	1
Chaenorhinum minus (L.) Lange	0	1	0	0	1	0	0	1	1	0	1	1	1	1	1	0	0	0	0	0	0	0	0	9
Chaerophyllum aromaticum L.	0	0	0	0	0	0	0	0	0	0	0	1	0	0	0	0	0	0	0	0	0	0	0	1
Chaerophyllum temulum L.	0	0	0	0	0	0	0	0	0	0	1	1	0	0	0	0	0	0	0	0	0	0	0	2
Chamaecytisus austriacus (L.) Link	0	0	0	0	0	0	0	0	0	0	1	1	0	0	0	0	0	0	0	0	0	0	0	2
Chasmanthium latifolium (Michx.) H.O.Yates	0	0	0	0	0	0	0	1	0	0	0	0	0	0	0	0	0	0	0	0	0	0	0	1
Chelidonium majus L.	1	1	1	1	1	1	1	1	1	1	1	1	1	1	1	1	1	1	1	1	1	1	1	23
Chenopodium album L.	1	1	1	1	1	1	1	1	1	1	1	1	1	1	1	1	1	1	1	1	1	1	1	23
Chenopodium ficifolium Sm.	0	0	0	0	0	0	0	0	0	0	0	0	1	0	0	0	0	0	0	0	0	0	0	1
Chenopodium glaucum L.	0	1	1	1	1	0	0	1	0	0	1	0	1	1	0	0	0	0	0	0	0	0	1	9
Chenopodium hybridum L.	1	1	1	1	1	1	1	1	1	1	1	1	1	1	1	1	1	1	0	1	1	1	1	22
Chenopodium murale L.	0	1	0	0	0	0	0	1	0	0	1	0	1	1	0	0	0	0	0	0	0	0	0	5
Chenopodium opulifolium Schrad. ex W.D.J.Koch & Ziz	1	0	1	0	1	0	0	1	1	1	1	1	1	0	0	1	0	0	0	1	1	1	1	14
Chenopodium polyspermum L.	0	0	0	0	0	0	0	0	0	0	0	0	0	1	0	0	0	0	0	0	0	0	0	1
Chenopodium rubrum L.	0	0	0	1	0	0	0	0	0	0	0	0	0	0	0	0	0	0	0	0	0	0	0	1
Chenopodium strictum Roth	0	1	1	1	0	0	0	1	1	1	1	0	0	1	1	1	0	0	1	1	0	0	0	12
Chenopodium urbicum L.	0	0	0	0	0	0	0	1	0	0	0	0	0	0	0	0	0	0	0	0	0	0	0	1
Chenopodium vulvaria L.	1	1	1	0	1	1	1	1	1	0	1	1	1	0	0	0	0	0	0	0	0	1	0	12
Chondrilla juncea L.	1	1	1	1	0	1	0	1	1	1	1	1	1	1	1	1	0	0	1	1	1	1	1	19
Chorispora tenella DC.	0	0	0	0	0	0	0	1	1	0	0	0	0	0	0	0	0	0	0	0	0	0	0	2
Cichorium intybus L.	1	1	1	1	1	1	1	1	1	1	1	1	1	1	1	1	1	1	1	1	1	1	1	23
Cirsium arvense (L.) Scop.	1	1	1	1	1	1	1	1	1	1	1	1	1	1	1	1	1	1	0	1	1	1	1	22
Cirsium eriophorum Scop.	0	0	0	0	0	0	0	0	0	0	1	0	0	0	0	0	0	0	0	0	0	0	0	1
Cirsium vulgare (Savi) Ten.	0	1	1	0	1	1	0	1	1	1	1	1	1	1	0	1	0	0	0	0	1	0	1	14
Citrullus lanatus (Thunb.) Matsum. & Nakai	0	1	0	0	0	0	0	1	1	1	0	0	1	0	1	1	1	0	1	0	0	1	0	10
Clematis vitalba L.	1	1	1	0	1	0	1	1	1	1	1	1	1	1	1	0	0	0	0	1	1	1	1	17
Clerodendrum bungei Steud.	0	0	0	0	0	0	0	0	0	0	0	0	0	0	0	1	0	0	0	0	0	0	0	1
Clinopodium acinos Kuntze	0	0	1	0	0	0	0	0	0	0	1	0	0	0	0	0	0	0	0	0	1	0	0	3
Clinopodium nepeta (L.) Kuntze	0	0	1	0	0	0	0	0	1	0	0	0	0	0	0	0	0	0	0	0	0	0	0	2
Clinopodium vulgare L.	0	1	1	0	0	0	0	0	0	0	0	0	0	0	0	0	0	0	0	0	0	0	0	2
Colutea arborescens L.	0	0	0	1	0	0	0	0	1	0	0	0	0	0	0	0	0	0	0	0	0	0	0	2
Commelina communis L.	1	1	1	1	1	1	1	1	1	1	1	0	1	1	1	1	0	0	1	1	1	1	0	19
Conium maculatum L.	1	0	1	0	0	1	0	0	0	0	0	0	0	0	1	0	0	0	0	0	1	0	0	5
Convallaria majalis L.	1	1	1	0	0	0	0	1	1	0	1	0	0	1	1	1	0	0	1	1	0	1	0	12
Convolvulus arvensis L.	1	1	1	1	1	1	1	1	1	1	1	1	1	1	1	1	1	1	1	1	1	1	1	23
Coreopsis lanceolata L.	0	0	1	0	0	0	0	0	0	0	0	0	0	0	0	0	0	0	0	0	0	0	0	1
Coriandrum sativum L.	0	1	0	0	0	0	1	0	0	0	0	0	0	1	0	0	0	0	0	0	0	0	0	3
Corispermum nitidum Kit. ex Schult.	0	0	0	0	0	0	0	0	0	0	1	0	0	0	0	0	0	0	0	0	0	0	0	1
Cornus mas L.	0	0	0	0	0	0	0	0	0	0	0	1	0	0	0	0	0	0	0	0	0	0	0	1
Cornus sanguinea L.	1	1	1	1	1	1	0	1	0	0	1	1	1	0	1	1	0	0	1	1	1	1	1	17
Coronilla varia L.	1	1	1	1	0	1	0	0	1	1	1	1	1	1	1	1	0	0	0	0	1	0	1	15
Corydalis cava (L.) Schweigg. & Körte	1	0	0	0	0	0	0	0	0	0	1	1	0	0	0	0	0	0	0	0	0	0	0	3
Corydalis solida (L.) Clairv.	0	0	0	0	0	0	0	0	0	0	1	1	0	0	1	0	0	0	0	0	0	0	0	3
Corylus avellana L.	0	1	1	0	1	0	0	0	0	0	1	1	1	0	1	1	0	0	0	0	0	0	0	8
Corylus colurna L.	1	1	1	0	0	0	0	1	0	0	0	1	0	0	0	0	0	0	0	0	0	0	0	5
Cosmos bipinnatus Cav.	0	0	1	0	0	0	0	0	0	0	1	0	0	0	1	1	0	0	0	0	1	1	0	6
Cotinus coggygria Scop.	0	0	1	0	0	0	0	0	0	0	1	1	0	0	0	0	0	0	0	1	0	0	0	4
Cotoneaster hjelmqvistii Flinck & B.Hylmö	0	0	0	0	0	0	0	0	0	0	1	0	0	0	0	0	0	0	0	0	0	0	0	1
Cotoneaster horizontalis Decne.	1	1	1	0	0	0	0	1	1	0	1	1	0	0	0	1	0	0	1	0	0	1	0	10
Cotoneaster multiflorus Bunge	0	0	0	0	0	0	0	0	0	0	1	0	0	0	0	0	0	0	0	0	0	0	0	1
Cotoneaster niger (Wahlb.) Fr.	1	0	0	0	0	0	0	0	0	0	0	0	0	0	0	0	0	0	0	0	0	0	0	1
Cotoneaster nitens Rehder & E.H.Wilson	0	0	0	0	0	0	0	0	0	0	0	0	0	0	0	0	0	0	1	0	0	0	0	1
Cotoneaster salicifolius Franch.	1	0	1	0	1	0	0	0	0	0	0	0	0	0	0	0	0	0	0	0	0	0	0	3
Crataegus laevigata (Poir.) DC.	0	0	1	0	0	0	0	0	0	0	0	0	0	0	0	0	0	0	0	0	0	0	0	1
Crataegus monogyna Jacq.	1	1	1	1	1	0	0	0	1	1	1	1	1	0	1	0	0	0	0	1	1	1	1	15
Crepis biennis L.	0	1	1	0	0	0	0	0	0	0	0	0	0	0	0	0	0	0	0	0	0	0	0	2
Crepis capillaris (L.) Wallr.	0	0	0	0	0	0	0	0	0	0	0	0	0	0	0	0	0	0	0	0	1	0	0	1
Crepis foetida subsp. rhoeadifolia (M.Bieb.) Celak.	0	1	1	1	1	1	0	1	1	1	1	1	1	1	1	1	1	0	1	1	1	1	1	20
Crepis pulchra L.	1	0	0	0	1	0	0	0	0	0	0	0	0	1	0	0	0	0	0	0	0	0	0	3
Crepis setosa Haller f.	0	0	0	0	0	0	0	1	0	0	1	0	0	1	0	0	0	0	0	1	0	0	0	4
Crepis tectorum L.	0	0	0	0	1	1	0	1	1	1	1	0	1	1	0	0	0	0	0	0	1	0	0	9
Crocus vernus (L.) Hill	0	0	0	1	0	0	0	0	0	0	0	0	0	0	0	0	0	0	0	0	0	0	0	1
Cucumis sativus L.	0	0	0	0	0	0	0	0	0	0	1	0	0	0	0	0	0	0	0	0	0	0	0	1
Cucurbita pepo L.	0	0	0	0	0	0	0	0	0	0	0	0	1	0	0	0	0	0	0	0	0	0	0	1
Cuscuta campestris Yunck.	0	0	1	0	0	0	0	0	1	1	1	1	0	1	1	0	0	0	0	1	1	1	0	10
Cuscuta europaea L.	0	0	0	0	0	0	0	1	1	0	0	0	0	0	0	0	0	0	0	0	0	0	0	2
Cymbalaria muralis G.Gaertn., B.Mey. & Scherb.	1	1	0	0	1	1	1	1	1	0	1	1	1	1	0	0	0	0	0	1	0	0	0	12
Cynodon dactylon (L.) Pers.	1	1	1	1	1	1	1	1	1	1	1	1	1	1	1	1	1	1	1	1	1	1	1	23
Cynoglossum officinale L.	0	0	0	1	0	0	1	0	0	0	0	0	0	0	0	0	0	0	0	0	0	0	0	2
Cyperus alternifolius L.	0	0	0	0	0	0	0	0	0	0	0	0	0	1	0	0	0	0	0	0	0	0	0	1
Cyperus eragrostis Lam.	0	0	1	0	0	0	0	1	0	1	0	0	0	0	0	0	0	0	0	0	0	0	0	3
Cyperus fuscus L.	0	0	1	1	0	0	0	0	0	0	0	0	0	0	0	0	0	0	0	0	1	0	0	3
Cyperus glomeratus L.	0	1	1	0	0	0	0	0	0	0	0	1	0	1	0	0	0	0	0	0	0	0	0	4
Cyperus michelianus (L.) Delile	0	0	0	1	0	0	0	0	0	0	0	0	0	0	0	0	0	0	0	0	1	0	0	2
Cyrtomium falcatum (L.f.) C.Presl	0	0	0	0	0	0	0	0	0	0	0	0	0	0	0	0	0	0	0	0	1	0	0	1
Cyrtomium fortunei J.Sm.	0	0	0	0	0	0	1	0	0	0	0	0	0	0	0	0	0	0	0	0	0	0	0	1
Cystopteris fragilis (L.) Bernh.	0	0	0	0	0	1	0	0	0	0	0	0	0	0	0	0	0	0	0	0	0	0	0	1
Dactylis glomerata L.	1	1	1	1	1	1	1	1	1	1	1	1	1	1	1	1	1	1	1	1	1	1	1	23
Dactylis glomerata subsp. lobata (Drejer) H.Lindb.	1	0	0	0	0	0	0	0	0	0	0	1	0	0	0	0	0	0	0	0	0	0	0	2
Datura innoxia Mill.	0	0	0	1	0	0	0	0	0	0	0	0	0	0	0	0	0	0	0	0	0	0	0	1
Datura stramonium L.	1	0	1	1	1	0	1	1	1	1	1	0	1	1	1	0	0	0	0	1	1	0	1	15
Datura wrightii Regel	0	0	0	0	0	0	0	1	1	0	1	0	1	0	1	0	0	0	0	0	1	1	0	7
Daucus carota L.	1	1	1	1	1	1	0	1	1	1	1	1	1	1	1	1	1	0	0	0	1	1	1	19
Delphinium ajacis L.	0	1	1	0	0	0	0	0	1	0	1	0	0	0	1	1	0	0	0	0	0	0	0	6
Delphinium consolida L.	0	1	1	0	1	0	0	1	1	0	1	0	1	1	0	0	0	0	0	1	1	1	0	11
Deschampsia caespitosa P.Beauv.	0	0	0	1	0	0	0	0	0	0	0	0	0	0	0	0	0	0	0	0	0	0	0	1
Descurainia sophia (L.) Webb ex Prantl	1	1	1	0	1	1	1	1	1	0	1	0	1	1	1	1	0	0	0	1	0	0	1	15
Deutzia scabra Thunb.	1	0	1	0	0	0	0	0	0	0	0	0	0	0	0	0	0	0	0	0	0	0	0	2
Dianthus giganteiformis subsp. pontederae (A.Kern.) Soó	0	0	0	0	0	0	0	0	0	0	1	1	0	0	0	0	0	0	0	0	0	0	0	2
Digitaria ciliaris (Retz.) Koeler	0	1	0	0	0	0	0	1	0	0	0	0	0	0	0	0	0	0	0	0	0	0	0	2
Digitaria sanguinalis (L.) Scop.	1	1	1	1	1	1	1	1	1	1	1	1	1	1	1	1	1	1	1	1	1	1	1	23
Dioscorea polystachya Turcz.	1	0	0	0	0	0	0	0	0	0	0	0	0	0	0	0	0	0	0	0	0	0	0	1
Diplotaxis muralis DC.	1	1	1	1	0	0	0	1	1	1	1	1	1	1	0	0	0	0	0	1	1	0	1	14
Diplotaxis tenuifolia (L.) DC.	1	1	1	1	0	0	0	1	0	0	1	1	1	1	1	1	0	0	1	1	1	1	0	15
Draba nemorosa L.	0	0	0	0	0	0	0	0	0	0	0	0	0	0	0	0	0	0	0	0	0	0	1	1
Draba verna L.	1	1	1	1	0	0	0	0	1	0	1	0	1	1	1	1	0	0	0	0	0	0	0	10
Dryopteris carthusiana (Vill.) H.P.Fuchs	0	0	0	0	0	0	0	0	1	0	0	0	0	0	0	0	0	0	0	0	0	0	0	1
Dryopteris filix-mas (L.) Schott	0	0	1	0	1	1	0	1	1	1	1	1	1	0	1	0	0	0	0	0	0	0	0	10
Duchesnea indica (Andrews) Teschem.	1	1	1	1	1	1	0	1	1	0	1	1	1	0	0	1	0	0	0	0	0	1	0	13
Dysphania ambrosioides (L.) Mosyakin & Clemants	0	0	0	0	0	0	0	0	0	0	0	0	1	0	0	0	0	0	0	0	0	0	0	1
Dysphania aristata (L.) Mosyakin & Clemants	0	1	0	0	0	0	0	0	0	0	0	0	0	0	0	0	0	0	0	0	0	0	0	1
Dysphania botrys (L.) Mosyakin & Clemants	1	0	0	0	0	0	0	0	0	0	0	0	0	1	0	0	0	0	0	0	0	0	0	2
Dysphania pumilio (R.Br.) Mosyakin & Clemants	0	0	0	1	0	0	0	1	1	0	0	0	0	0	0	0	0	0	0	0	0	0	0	3
Echinochloa crus-galli (L.) P.Beauv.	1	1	1	1	1	1	1	1	1	1	1	1	1	1	1	1	1	1	0	1	1	1	1	22
Echinops sphaerocephalus L.	1	1	1	0	1	0	1	1	0	0	1	1	1	0	0	0	1	0	0	0	0	0	0	10
Echium vulgare L.	1	1	1	1	0	1	0	1	1	1	1	1	1	1	1	0	1	0	0	1	1	0	1	17
Eclipta prostrata (L.) L.	0	1	1	0	0	0	0	0	0	0	0	0	0	0	0	0	0	0	0	0	0	0	0	2
Elaeagnus angustifolia L.	0	0	1	1	0	0	0	1	1	1	1	1	0	0	1	1	0	0	0	0	1	0	1	11
Eleusine indica (L.) Gaertn.	1	1	1	1	1	1	1	1	1	1	1	1	1	1	1	1	1	1	1	1	1	1	0	22
Elymus hispidus (Opiz) Melderis	0	0	1	0	0	0	0	0	0	0	0	0	0	0	0	0	0	0	0	0	0	0	0	1
Elymus repens (L.) Gould	1	1	1	1	1	1	1	1	1	1	1	1	1	1	1	1	1	1	1	1	1	1	1	23
Epilobium angustifolium L.	0	0	0	0	0	0	0	0	1	0	0	0	0	0	0	0	0	0	0	0	0	0	0	1
Epilobium ciliatum Raf.	0	0	0	0	0	0	0	0	0	0	0	0	0	1	0	0	0	0	0	0	0	0	0	1
Epilobium dodonaei Vill.	0	0	0	0	0	0	0	0	0	0	0	0	1	0	0	0	0	0	0	0	0	0	0	1
Epilobium hirsutum L.	0	1	0	0	0	0	0	0	0	0	0	0	0	0	0	0	1	0	0	0	0	0	1	3
Epilobium parviflorum (Schreb.) Schreb.	1	0	1	0	1	0	0	1	1	0	0	0	0	1	0	0	0	0	0	0	1	0	0	7
Epilobium tetragonum L.	0	1	0	1	1	0	0	1	1	1	1	1	0	1	1	0	0	0	0	0	1	0	0	11
Epimedium alpinum L.	0	0	0	0	0	0	0	1	0	0	0	0	0	0	0	0	0	0	0	0	0	0	0	1
Epipactis helleborine (L.) Crantz	0	0	0	1	0	0	0	0	0	0	0	0	0	0	0	0	0	0	0	0	0	0	0	1
Equisetum arvense L.	0	0	1	0	1	1	0	0	0	0	1	0	0	0	0	0	0	0	0	0	0	0	1	5
Equisetum hyemale L.	0	0	1	0	0	0	0	1	0	0	0	0	0	0	0	0	0	0	0	0	0	0	0	2
Equisetum moorei Newman	0	0	1	0	0	0	0	0	0	0	0	0	0	0	0	0	0	0	0	0	0	0	0	1
Equisetum ramosissimum Desf.	0	1	1	0	0	0	0	1	1	0	1	0	1	1	0	0	0	0	0	1	1	0	1	10
Eragrostis minor Host	1	1	1	1	1	1	1	1	1	1	1	1	1	1	1	1	1	1	1	1	1	1	1	23
Eragrostis pilosa (L.) P.Beauv.	0	0	1	0	0	0	0	1	1	0	0	0	0	1	1	0	0	0	0	0	0	0	0	5
Eragrostis spectabilis (Pursh) Steud.	0	1	0	0	0	0	0	0	0	0	0	0	0	0	0	0	0	0	0	0	0	0	0	1
Eragrostis virescens J.Presl	1	0	0	0	0	0	0	0	0	0	0	0	0	1	0	0	0	0	0	0	0	0	0	2
Eranthis hyemalis Salisb.	0	0	1	0	0	0	0	0	0	0	0	1	0	0	1	0	0	0	0	0	0	0	0	3
Erigeron acris L.	0	0	0	0	0	0	0	0	0	0	0	0	0	0	0	0	0	0	0	0	0	0	1	1
Erigeron annuus (L.) Pers.	1	1	1	1	1	1	1	1	1	1	1	1	1	1	1	1	1	1	1	1	1	1	1	23
Erigeron canadensis L.	1	1	1	1	1	1	1	1	1	1	1	1	1	1	1	1	1	1	1	1	1	1	1	23
Erigeron sumatrensis Retz.	0	0	1	0	0	0	0	0	1	0	1	0	0	1	1	0	0	0	0	0	1	0	0	6
Erodium cicutarium (L.) L'Hér.	1	1	1	1	1	1	1	1	1	1	1	1	1	1	1	1	1	1	1	1	1	1	1	23
Eruca vesicaria (L.) Cav.	0	0	0	0	0	0	0	0	0	0	0	0	1	0	0	0	0	0	0	0	0	0	0	1
Eryngium campestre L.	0	1	1	0	0	0	0	1	0	0	1	1	0	1	0	0	0	0	0	1	1	0	1	9
Erysimum diffusum Ehrh.	0	0	0	0	0	1	0	0	0	0	0	0	1	0	0	0	0	0	0	0	0	0	0	2
Erysimum odoratum Ehrh.	0	0	0	0	0	0	0	1	0	0	1	1	0	0	0	0	0	0	0	0	0	0	0	3
Erysimum repandum L.	0	0	0	0	0	0	0	0	0	0	0	1	0	0	0	0	0	0	0	0	0	0	0	1
Eschscholzia californica Cham.	0	0	0	0	1	0	0	0	0	0	0	0	0	1	0	0	0	0	0	0	0	0	0	2
Euonymus europaeus L.	0	1	0	1	0	0	0	1	0	0	1	1	1	0	0	0	0	0	1	0	0	1	0	8
Euonymus japonicus Thunb.	0	0	1	1	0	0	0	0	0	0	0	0	0	0	0	0	0	0	0	0	0	1	0	3
Euonymus verrucosus Scop.	0	0	0	0	0	0	0	0	0	0	1	1	0	0	0	0	0	0	0	0	0	0	0	2
Eupatorium cannabinum L.	0	1	0	1	0	0	0	1	0	0	0	0	1	0	0	0	0	0	0	0	0	0	0	4
Euphorbia amygdaloides L.	0	0	0	0	0	0	0	0	0	0	0	0	0	0	0	1	0	0	0	0	0	0	0	1
Euphorbia cyparissias L.	0	0	1	1	0	0	0	0	1	0	1	1	1	1	1	0	0	0	1	0	1	0	1	11
Euphorbia esula L.	0	0	1	0	0	0	0	0	0	0	0	1	0	0	0	0	0	0	0	0	1	0	1	4
Euphorbia falcata L.	0	0	0	0	0	0	0	0	1	0	0	1	0	1	0	0	0	0	0	0	0	0	0	3
Euphorbia glareosa Pall. ex M.Bieb.	0	0	0	0	0	0	0	0	0	0	1	0	0	0	0	0	0	0	0	0	0	0	0	1
Euphorbia helioscopia L.	0	0	1	0	0	1	0	1	0	0	1	0	0	1	1	0	0	0	0	0	0	0	0	6
Euphorbia humifusa Willd.	0	0	0	0	0	0	0	0	0	0	1	0	0	0	0	0	0	0	0	0	0	0	0	1
Euphorbia lathyris L.	0	1	1	0	0	0	0	0	1	0	1	1	1	1	1	1	0	0	1	0	0	1	0	11
Euphorbia maculata L.	1	1	1	1	1	1	1	1	1	1	1	1	1	1	1	1	1	1	1	1	1	1	1	23
Euphorbia marginata Pursh	0	0	1	0	0	0	0	0	0	0	0	0	0	0	1	1	0	0	0	0	1	0	0	4
Euphorbia myrsinites L.	0	0	1	0	0	0	0	0	0	0	1	1	0	1	0	1	0	0	0	0	0	1	0	6
Euphorbia peplus L.	1	1	1	1	1	1	1	1	1	1	1	1	1	1	1	1	1	1	1	1	0	1	1	22
Euphorbia prostrata Aiton	0	1	1	1	0	1	0	1	1	0	1	0	0	1	1	1	0	0	0	0	0	0	0	10
Euphorbia salicifolia Host	0	0	0	0	0	0	0	0	0	0	1	0	0	0	0	0	0	0	0	0	0	0	0	1
Euphorbia serpens Kunth	0	0	1	0	0	0	0	0	0	0	0	0	0	1	0	0	0	0	0	0	0	0	0	2
Euphorbia taurinensis All.	0	0	0	0	0	0	0	1	0	0	1	1	1	1	0	0	0	0	0	0	0	0	0	5
Euphorbia virgata Waldst. & Kit.	0	0	0	0	0	0	0	0	0	0	1	0	0	0	0	0	0	0	0	0	0	0	0	1
Fagopyrum esculentum Moench	0	0	0	1	0	0	0	0	1	0	0	0	0	1	0	0	0	0	0	0	0	0	0	3
Falcaria vulgaris Bernh.	1	1	1	0	0	0	0	1	1	1	1	1	1	0	1	1	0	0	0	1	1	0	0	13
Fallopia aubertii (L.Henry) Holub	0	0	0	0	0	0	0	0	0	0	0	0	0	0	0	0	0	0	0	0	0	1	0	1
Fallopia baldschuanica (Regel) Holub	1	0	0	0	0	0	0	0	0	0	1	1	0	1	0	0	0	0	1	0	0	0	0	5
Fallopia convolvulus (L.) Á.Löve	1	1	1	1	1	0	1	1	1	1	1	1	1	1	0	1	1	0	1	1	1	0	1	19
Fallopia dumetorum (L.) Holub	0	0	1	0	0	0	0	0	0	0	0	1	0	0	1	0	0	0	0	0	0	0	0	3
Festuca pseudovina Hack. ex Wiesb.	0	0	1	0	0	0	0	1	1	1	1	0	0	1	0	0	0	0	0	0	0	0	1	7
Festuca rubra L.	0	1	1	0	0	1	0	1	1	1	1	1	0	1	0	0	1	0	0	0	0	0	0	10
Festuca rupicola Heuff.	0	0	1	1	0	0	0	0	1	1	1	0	1	0	0	0	0	0	0	1	1	0	1	9
Festuca valesiaca Schleich. ex Gaudin	0	1	0	0	0	0	0	0	1	1	1	0	0	0	0	1	0	0	0	0	0	0	0	5
Ficus carica L.	0	0	1	0	0	0	0	0	0	0	0	0	0	0	0	0	0	0	0	0	0	0	0	1
Filago germanica (L.) Huds.	0	0	0	0	0	0	0	0	0	0	0	0	0	1	0	0	0	0	0	0	0	0	0	1
Forsythia intermedia Zabel	0	0	0	0	0	0	0	0	0	0	0	0	0	0	1	0	0	0	0	0	0	0	0	1
Fragaria ananassa (Duchesne ex Weston) Duchesne ex Rozier	0	1	0	0	0	0	0	0	0	0	0	0	0	0	0	0	0	0	0	1	0	0	0	2
Fragaria vesca L.	0	1	0	0	0	0	0	1	0	0	1	1	0	0	0	0	0	0	0	0	0	0	0	4
Fragaria viridis Weston	0	1	0	0	0	0	0	0	0	0	0	0	0	0	0	0	0	0	0	0	0	0	0	1
Fraxinus angustifolia Vahl	1	0	1	0	0	0	0	1	0	1	0	0	1	0	0	0	0	0	0	0	0	0	0	5
Fraxinus excelsior L.	1	1	1	0	1	1	0	1	1	0	1	1	1	0	0	0	0	0	0	0	0	0	0	10
Fraxinus ornus L.	1	1	1	0	0	0	0	1	0	0	1	1	1	1	1	0	0	0	0	0	0	0	0	9
Fraxinus pennsylvanica Marshall	0	1	0	1	1	0	0	1	1	1	1	0	1	0	0	0	0	0	0	1	1	0	0	10
Fumaria schleicheri Soy.-Will.	0	1	0	0	0	0	0	0	0	0	1	1	0	1	0	0	0	0	0	0	0	0	0	4
Fumaria vaillantii Loisel.	1	1	1	0	0	1	0	1	1	0	1	1	0	1	1	0	0	0	0	1	0	0	0	11
Gagea pratensis (Pers.) Dumort.	0	0	0	0	0	0	0	0	0	0	0	0	0	0	1	0	0	0	0	0	0	0	0	1
Gagea villosa (M.Bieb.) Sweet	1	0	0	0	0	0	0	0	0	0	1	0	0	0	0	0	0	0	0	0	0	0	0	2
Gaillardia grandiflora Hort. ex Van Houtte	0	0	0	0	0	0	0	0	0	0	0	0	0	0	0	1	0	0	0	0	0	0	0	1
Galanthus elwesii Hook.f.	0	0	0	0	0	0	0	0	0	0	1	1	0	0	1	0	0	0	0	0	0	0	0	3
Galanthus nivalis L.	0	0	1	0	0	0	0	1	0	0	0	0	0	0	1	0	0	0	0	0	0	0	0	3
Galinsoga parviflora Cav.	1	1	1	1	1	1	1	1	1	1	1	1	1	1	1	1	0	0	1	1	1	0	0	19
Galinsoga quadriradiata Ruiz & Pav.	1	1	0	0	1	0	0	1	1	0	1	0	1	1	0	0	0	0	0	0	0	0	0	8
Galium album Mill.	0	1	0	0	0	0	0	0	0	0	0	0	0	0	0	0	0	0	0	0	0	0	0	1
Galium aparine L.	1	1	1	1	1	1	1	1	1	1	1	1	1	1	1	1	0	0	0	1	1	1	1	20
Galium glaucum L.	0	0	0	0	0	0	0	0	0	0	1	0	0	0	0	0	0	0	0	0	0	0	0	1
Galium mollugo L.	0	1	1	1	1	1	0	0	1	1	1	1	1	0	1	0	1	0	0	1	0	0	1	14
Galium palustre L.	0	0	0	0	0	1	0	0	0	0	0	0	0	0	0	0	0	0	0	0	0	0	0	1
Galium spurium L.	0	0	0	0	0	0	0	1	0	0	0	0	0	0	0	0	0	0	0	0	0	0	0	1
Galium verum L.	0	0	1	0	0	0	0	0	1	0	1	0	0	1	0	0	0	0	0	0	0	0	1	5
Gazania rigens (L.) Gaertn.	0	0	0	1	0	0	0	0	0	0	0	0	0	0	0	0	0	0	0	0	0	0	0	1
Geranium macrorrhizum L.	0	0	1	0	0	0	0	0	1	0	0	0	1	0	1	0	0	0	0	0	0	0	0	4
Geranium molle L.	0	0	0	0	0	0	0	0	0	0	1	0	0	0	0	1	0	0	0	0	0	0	0	2
Geranium purpureum Vill.	0	0	1	0	0	0	0	1	0	1	0	0	0	1	0	0	0	0	0	0	0	0	0	4
Geranium pusillum L.	1	1	1	1	1	1	1	1	1	1	1	1	1	1	1	1	0	1	1	1	1	1	1	22
Geranium pyrenaicum Burm.f.	0	1	1	0	0	0	0	0	0	0	0	1	0	0	1	0	0	0	0	1	0	0	0	5
Geranium robertianum L.	0	0	0	0	0	0	1	0	1	1	1	1	1	0	0	0	0	0	0	0	0	0	0	6
Geranium rotundifolium L.	0	0	0	0	0	0	0	1	0	0	1	0	0	0	0	0	0	0	0	0	0	0	0	2
Geranium sanguineum L.	0	0	0	0	0	0	0	0	1	0	0	0	0	0	0	0	0	0	0	0	0	0	0	1
Geranium sibiricum L.	0	0	0	0	0	0	0	1	0	0	0	0	0	0	0	0	0	0	0	0	0	0	0	1
Geum coccineum Sm.	0	0	0	0	0	0	0	0	0	0	0	0	0	0	0	0	0	0	0	0	1	0	0	1
Geum urbanum L.	1	1	1	1	1	0	0	1	1	1	1	1	1	1	1	1	1	0	1	1	1	1	0	19
Ginkgo biloba L.	0	0	0	0	0	0	0	1	0	0	0	0	1	0	0	0	0	0	0	0	0	0	0	2
Glebionis coronaria (L.) Cass. ex Spach	0	0	0	0	0	1	0	0	0	0	0	0	0	0	0	0	0	0	0	0	0	0	0	1
Glechoma hederacea L.	1	1	1	1	1	1	0	1	1	1	1	1	1	1	1	1	1	0	0	1	1	1	1	20
Glechoma hirsuta Waldst. & Kit.	0	0	0	0	0	0	0	0	0	0	1	0	0	0	0	0	0	0	0	0	0	0	0	1
Gleditsia triacanthos L.	0	1	1	1	1	0	0	1	1	1	1	1	1	1	0	0	0	0	1	1	1	1	0	15
Glyceria maxima (Hartm.) Holmb.	0	0	0	0	0	0	0	0	0	0	0	0	0	0	0	0	0	0	0	1	0	0	0	1
Gnaphalium uliginosum L.	0	0	0	0	0	0	0	0	1	0	0	0	0	0	0	0	0	0	0	0	0	0	0	1
Gymnocarpium robertianum (Hoffm.) Newman	0	0	0	1	1	0	0	0	1	0	0	1	1	0	0	0	0	0	0	0	0	0	0	5
Gypsophila paniculata L.	0	0	0	1	0	0	0	0	1	0	0	0	1	0	1	0	0	0	0	0	0	0	0	4
Hedera helix L.	1	1	1	1	1	1	1	1	1	1	1	1	1	1	1	1	1	1	1	1	1	1	1	23
Helianthemum ovatum Dunal	0	1	0	0	0	0	0	0	0	0	0	1	0	0	0	0	0	0	0	0	0	0	0	2
Helianthus annuus L.	0	0	1	0	1	0	0	0	1	0	0	0	0	0	0	1	0	0	0	0	1	0	0	5
Helianthus tuberosus L.	0	1	1	0	0	0	0	0	0	0	1	0	1	1	1	0	0	0	1	0	0	1	0	8
Heliopsis helianthoides Sweet	0	0	0	0	0	0	0	0	0	0	0	0	0	1	0	0	1	0	0	0	0	0	0	2
Heliotropium europaeum L.	0	0	0	1	0	0	0	0	0	0	0	0	0	0	0	0	0	0	1	0	0	0	0	2
Helminthotheca echioides (L.) Holub	0	0	1	0	0	0	0	0	0	0	0	0	0	0	0	0	0	0	0	0	0	0	0	1
Hemerocallis fulva (L.) L.	0	0	1	0	0	0	0	0	0	0	0	1	0	0	1	1	0	0	0	0	0	0	0	4
Heracleum sphondylium L.	0	1	0	0	0	0	0	0	0	0	0	1	0	0	0	0	0	0	0	0	0	0	0	2
Herniaria glabra L.	0	0	0	0	0	0	0	1	0	0	0	0	0	0	0	0	0	0	0	0	0	0	0	1
Herniaria hirsuta L.	0	1	1	0	0	0	0	1	0	0	0	0	0	1	0	0	0	0	0	0	0	0	0	4
Hibiscus syriacus L.	1	0	0	1	1	0	0	1	1	0	1	0	1	1	1	1	0	0	1	0	0	1	0	12
Hibiscus trionum L.	0	1	1	1	0	1	0	1	1	1	1	0	0	1	1	0	0	0	0	0	1	0	0	11
Hieracium murorum L.	0	0	0	0	0	0	0	0	0	0	0	1	0	0	0	0	0	0	0	0	0	0	0	1
Hieracium sabaudum L.	1	0	1	0	0	0	0	0	0	0	1	1	0	0	0	0	0	0	0	0	0	0	0	4
Hieracium umbellatum L.	0	0	1	0	0	0	0	0	0	0	0	1	0	0	0	0	0	0	0	0	0	0	0	2
Hippophae rhamnoides L.	0	0	0	0	0	0	0	0	0	0	1	0	0	1	0	0	0	0	0	0	0	0	0	2
Holcus lanatus L.	0	0	1	0	0	0	0	0	0	0	1	0	0	1	0	0	0	0	0	0	0	0	0	3
Holosteum umbellatum L.	1	0	1	0	0	0	0	0	1	1	1	1	1	1	1	1	0	0	0	0	0	0	0	10
Hordelymus europaeus (L.) Jess. ex Harz	0	0	0	0	0	0	0	0	0	0	0	1	0	0	0	0	0	0	0	0	0	0	0	1
Hordeum murinum L.	1	1	1	1	1	1	1	1	1	1	1	1	1	1	1	1	1	1	1	1	1	1	1	23
Hordeum vulgare L.	0	1	0	0	1	1	0	1	0	0	0	0	1	0	0	0	0	0	0	1	0	0	0	6
Hornungia petraea Rchb.	0	0	0	0	1	0	0	0	0	0	0	0	0	0	0	0	0	0	0	0	0	0	0	1
Hosta plantaginea (Lam.) Asch.	0	0	0	0	0	0	0	0	0	0	0	0	0	0	0	1	0	0	0	0	0	0	0	1
Humulus lupulus L.	1	1	1	1	0	0	0	1	1	1	1	1	1	1	1	1	1	0	0	1	1	1	1	18
Hyacinthus orientalis L.	0	0	0	0	0	0	0	0	0	0	0	0	0	0	1	0	0	0	0	0	0	0	0	1
Hylotelephium spectabile (Boreau) H.Ohba	0	0	0	0	0	0	0	0	0	0	0	1	1	0	0	0	0	0	0	0	0	0	0	2
Hylotelephium telephium (L.) H.Ohba	0	0	0	0	0	0	0	0	0	0	1	0	0	0	1	0	0	0	0	0	0	0	0	2
Hyoscyamus niger L.	0	0	0	0	0	0	0	0	0	0	0	0	0	1	0	0	0	0	0	0	0	0	0	1
Hypericum calycinum L.	0	0	0	0	0	0	0	1	0	0	1	0	0	1	1	0	0	0	0	0	0	0	0	4
Hypericum perforatum L.	1	1	1	1	0	0	0	0	1	1	1	1	0	1	0	1	0	0	0	1	1	0	1	13
Hypochaeris radicata L.	1	1	1	1	1	1	0	1	1	1	1	1	1	1	1	1	1	1	1	1	1	1	1	22
Hyssopus officinalis L.	0	1	0	0	0	0	0	0	0	0	0	0	0	0	0	0	0	0	0	0	0	0	0	1
Iberis sempervirens L.	0	0	0	0	0	0	0	0	0	0	0	0	0	0	1	0	0	0	0	0	0	0	0	1
Impatiens balfourii Hook.f.	0	0	1	0	0	0	0	0	0	0	0	0	0	0	0	1	0	0	0	0	1	0	0	3
Impatiens balsamina L.	0	0	0	0	0	0	0	0	0	0	1	0	0	0	0	0	0	0	0	0	0	0	0	1
Impatiens parviflora DC.	0	0	0	0	0	0	0	0	0	0	0	1	0	0	0	0	0	0	0	0	0	0	0	1
Impatiens walleriana Hook.f.	0	0	0	0	0	0	0	1	1	0	0	0	0	0	0	0	0	0	0	0	0	0	0	2
Inula britannica L.	0	0	1	0	1	0	0	1	1	1	1	0	1	1	0	0	0	0	0	0	0	0	1	9
Inula conyza DC.	0	0	1	0	0	0	0	0	0	0	0	1	0	0	0	0	0	0	0	0	1	0	0	3
Inula oculus-christi L.	0	0	0	0	0	0	0	0	0	0	1	0	0	0	0	0	0	0	0	0	0	0	0	1
Ipomoea purpurea (L.) Roth	1	1	0	1	0	0	0	1	0	1	1	0	1	0	1	0	0	0	1	0	0	1	0	10
Iris germanica L.	0	0	1	0	0	0	0	0	0	0	1	0	0	0	1	1	0	0	0	0	0	0	0	4
Iris pseudacorus L.	0	0	0	0	0	0	0	0	1	0	0	0	0	0	0	0	0	0	0	0	0	0	0	1
Isatis tinctoria L.	0	0	1	0	0	0	0	0	0	0	0	0	0	0	0	0	0	0	0	0	0	0	0	1
Jacobaea vulgaris Gaertn.	0	0	1	1	0	0	0	0	1	0	0	0	0	1	0	0	0	0	0	0	1	1	1	7
Jasminum nudiflorum Lindl.	0	0	1	0	0	0	0	1	0	0	0	0	0	0	0	0	0	0	0	0	0	0	0	2
Juglans regia L.	1	1	1	1	0	0	0	1	1	1	1	1	1	1	1	1	1	0	1	0	1	1	1	18
Juncus articulatus L.	0	0	0	0	0	0	0	0	0	0	0	0	0	1	0	0	0	0	0	0	0	0	1	2
Juncus bufonius L.	0	0	0	0	0	0	0	1	0	0	0	0	0	0	0	0	0	0	0	0	0	0	0	1
Juncus compressus Jacq.	0	0	1	1	0	0	0	1	1	0	1	1	1	1	0	0	0	0	0	1	0	0	0	9
Juncus effusus L.	0	0	0	0	0	0	0	1	0	0	0	0	0	0	0	0	0	0	0	0	0	0	0	1
Juncus inflexus L.	0	0	0	0	0	0	0	0	0	0	1	0	0	0	0	0	0	0	0	0	0	0	0	1
Juniperus virginiana L.	0	0	0	0	0	0	0	0	0	0	0	1	0	0	1	0	0	0	0	0	0	0	0	2
Kickxia elatine (L.) Dumort.	0	0	0	0	0	0	0	0	0	0	1	0	0	0	0	0	0	0	0	0	0	0	0	1
Kickxia spuria (L.) Dumort.	0	0	0	1	0	0	0	0	0	0	0	0	0	0	0	0	0	0	0	0	0	0	0	1
Knautia arvensis (L.) Coult.	0	0	1	0	0	0	0	0	0	0	1	0	0	0	0	0	0	0	0	0	0	0	0	2
Koeleria cristata Pers.	0	0	0	0	0	0	0	0	0	1	1	0	0	0	0	0	0	0	0	0	0	0	0	2
Koelreuteria paniculata Laxm.	1	1	1	1	1	1	1	1	1	1	1	1	1	1	1	1	1	1	1	1	1	0	1	22
Laburnum anagyroides Medik.	0	1	0	0	0	0	0	0	0	0	0	1	0	0	0	0	0	0	0	0	0	0	0	2
Lactuca muralis (L.) Gaertn.	0	0	0	0	1	0	0	0	0	0	0	1	1	0	0	0	0	0	0	0	0	0	0	3
Lactuca saligna L.	0	0	1	1	0	0	0	1	0	0	0	0	1	1	1	0	1	0	0	1	0	1	0	9
Lactuca serriola L.	1	1	1	1	1	1	1	1	1	1	1	1	1	1	1	1	1	1	1	1	1	1	1	23
Lagenaria siceraria (Molina) Standl.	0	0	0	0	0	0	0	0	0	0	1	0	0	0	0	0	0	0	0	0	0	0	0	1
Lamium amplexicaule L.	1	1	1	1	1	1	1	1	1	1	1	1	1	1	1	1	0	0	0	1	1	0	1	19
Lamium galeobdolon (L.) L.	0	0	0	0	0	0	0	0	0	0	0	1	0	0	0	0	0	0	0	0	0	0	0	1
Lamium galeobdolon subsp. argentatum (Smejkal) J.Duvign.	0	0	0	0	0	0	0	0	0	0	0	1	0	0	0	0	0	0	0	0	0	0	0	1
Lamium maculatum L.	0	0	0	0	0	0	0	0	0	0	1	1	0	0	1	0	0	0	0	0	0	0	0	3
Lamium purpureum L.	1	1	1	0	0	0	1	1	1	0	1	1	1	1	1	1	0	0	0	0	0	0	0	12
Lappula squarrosa Dumort.	0	1	0	0	0	0	0	1	1	0	0	0	1	0	0	0	0	0	0	0	0	0	0	4
Lapsana communis L.	1	1	0	0	0	0	0	1	0	0	1	1	1	0	0	0	0	0	0	0	0	0	0	6
Lathyrus latifolius L.	0	0	0	0	0	0	0	0	0	0	0	1	0	0	0	0	0	0	0	0	0	0	0	1
Lathyrus tuberosus L.	1	1	0	0	1	0	0	0	1	0	1	1	0	1	1	0	0	0	0	0	0	0	1	9
Lavandula angustifolia Mill.	0	0	1	0	0	0	0	0	0	0	0	0	0	0	0	1	0	0	0	0	0	0	0	2
Lemna minor L.	0	0	0	0	0	0	0	0	0	0	0	0	0	0	0	0	1	0	0	0	0	0	0	1
Leontodon hispidus L.	1	1	1	0	0	0	0	0	0	0	1	1	1	1	1	0	0	0	0	0	0	0	0	8
Leontodon saxatilis Lam.	1	1	1	1	1	0	0	0	0	0	1	0	1	1	0	0	0	0	0	0	0	0	1	9
Leopoldia comosa (L.) Parl.	0	0	0	0	0	0	0	0	1	0	0	0	0	0	0	0	0	0	0	0	0	0	0	1
Lepidium campestre (L.) W.T.Aiton	0	0	1	0	0	0	0	0	1	0	1	1	0	0	0	0	0	0	0	0	0	0	0	4
Lepidium densiflorum Schrad.	0	1	0	0	0	0	1	1	1	0	1	0	1	1	0	0	0	0	0	1	0	0	0	8
Lepidium didymum L.	0	0	0	0	0	0	0	0	0	0	0	0	0	1	0	0	0	0	0	0	0	0	0	1
Lepidium draba L.	1	1	1	1	0	1	0	1	1	1	1	1	1	1	1	1	0	0	0	1	1	1	1	18
Lepidium perfoliatum L.	0	0	0	0	0	0	0	0	0	0	0	0	0	1	0	0	0	0	0	0	0	0	0	1
Lepidium ruderale L.	1	1	1	1	1	1	1	1	1	1	1	1	1	1	1	1	0	0	0	0	0	1	0	17
Lepidium virginicum L.	0	0	1	1	0	1	0	0	0	0	0	0	0	0	0	0	0	0	0	0	1	0	0	4
Leucanthemum adustum subsp. margaritae (Gáyer) Holub	0	0	0	0	0	0	0	0	0	0	0	0	0	0	0	1	0	0	0	0	0	0	0	1
Leymus arenarius (L.) Hochst.	1	0	1	0	0	0	0	0	0	0	0	0	0	0	0	0	0	0	1	0	0	0	0	3
Ligustrum ovalifolium Hassk.	0	0	0	0	0	0	0	0	0	0	0	0	0	0	0	1	0	0	1	0	0	0	0	2
Ligustrum vulgare L.	1	1	1	0	1	1	1	1	1	0	1	1	0	0	1	1	0	0	1	1	1	0	0	15
Limonium gmelinii Kuntze	0	0	1	0	0	0	0	0	0	0	1	0	0	0	0	0	0	0	0	0	0	0	0	2
Linaria genistifolia (L.) Mill.	1	0	0	0	0	0	0	0	0	1	1	1	0	0	0	0	0	0	0	0	1	0	1	6
Linaria maroccana Hook.f.	0	0	0	0	0	1	0	1	0	0	0	0	0	0	0	0	0	0	0	0	0	0	0	2
Linaria vulgaris Mill.	1	0	1	1	0	1	0	1	1	1	1	1	1	1	1	0	1	0	0	0	1	1	1	16
Linum austriacum L.	0	0	1	0	0	1	0	0	1	0	1	0	0	0	1	1	0	0	0	0	0	0	0	6
Linum perenne L.	0	0	0	0	0	0	0	1	1	1	0	0	0	0	0	0	0	0	0	0	0	0	0	3
Lithospermum officinale L.	0	0	0	0	0	0	0	0	1	0	0	0	0	0	0	0	0	0	0	0	0	0	0	1
Lobularia maritima (L.) Desv.	0	0	0	0	1	0	0	1	1	0	1	0	1	1	1	0	0	0	1	1	0	1	0	10
Lolium multiflorum Lam.	0	1	1	0	0	0	0	0	0	0	1	0	0	1	0	0	0	0	0	0	1	0	0	5
Lolium perenne L.	1	1	1	1	1	1	1	1	1	1	1	1	1	1	1	1	1	1	1	1	1	1	1	23
Lolium pratense (Huds.) Darbysh.	1	1	1	1	1	1	0	1	1	1	1	1	1	1	1	1	1	0	1	0	1	1	1	20
Lonicera japonica Thunb.	0	0	1	0	0	0	0	0	0	0	0	0	0	1	0	0	0	0	0	0	0	0	0	2
Lonicera maackii (Rupr.) Maxim.	0	0	0	0	0	0	0	0	0	0	1	0	0	0	0	0	0	0	0	0	0	0	0	1
Lonicera nitida E.H.Wilson	1	1	1	0	0	0	0	1	0	0	1	1	1	0	1	0	0	0	0	0	0	0	0	8
Lonicera tatarica L.	0	0	0	0	1	1	0	0	0	0	1	0	0	0	0	0	0	0	0	0	0	0	0	3
Lonicera xylosteum L.	1	1	0	0	0	1	0	0	0	1	1	1	1	1	0	1	0	0	0	0	0	0	0	9
Lotus borbasii Ujhelyi	0	0	0	0	0	0	0	0	0	0	1	0	0	0	0	0	0	0	0	0	0	0	0	1
Lotus corniculatus L.	1	1	1	1	0	0	0	0	1	0	1	1	1	1	1	0	0	0	0	1	1	1	1	14
Lotus maritimus L.	0	0	0	0	0	0	0	0	0	0	0	0	0	0	1	0	0	0	0	0	0	0	0	1
Lotus tenuis Waldst. & Kit.	0	1	1	0	0	0	0	0	0	0	1	0	0	0	0	0	0	0	0	0	0	0	0	3
Lunaria annua L.	0	0	0	0	0	0	0	0	1	0	0	1	0	0	1	0	0	0	0	0	0	0	0	3
Lycium barbarum L.	1	1	1	1	0	0	0	1	1	1	1	1	1	1	0	0	0	0	1	0	1	1	1	15
Lycopus europaeus L.	0	0	0	0	0	0	0	0	0	0	0	0	0	0	0	0	1	0	0	0	1	0	0	2
Lysimachia arvensis (L.) U.Manns & Anderb.	0	1	1	1	1	1	0	1	1	1	1	1	1	1	1	1	0	0	0	0	0	1	1	16
Lysimachia ciliata L.	0	1	0	0	0	0	0	0	0	0	0	0	0	0	0	0	0	0	0	0	0	0	0	1
Lysimachia nummularia L.	0	1	1	1	0	0	0	1	1	0	1	1	0	0	0	1	0	0	0	0	0	0	0	8
Lysimachia punctata L.	1	0	0	0	0	0	0	0	0	0	0	0	0	0	0	0	0	0	0	1	0	0	0	2
Lysimachia vulgaris L.	0	0	1	0	0	0	0	0	0	0	0	0	0	0	0	0	0	0	0	0	0	0	0	1
Lythrum salicaria L.	0	1	1	0	0	0	0	0	1	0	0	0	0	0	0	0	0	0	0	0	0	0	0	3
Macleaya cordata (Willd.) R.Br.	0	0	0	0	0	0	0	0	0	0	1	0	0	0	0	0	0	0	0	0	0	0	0	1
Maclura pomifera (Raf.) C.K.Schneid.	0	0	0	0	1	0	0	0	0	0	1	0	0	0	0	0	0	0	0	0	0	0	0	2
Malus domestica (Suckow) Borkh.	1	0	0	0	0	0	0	0	1	1	0	0	0	0	0	0	0	0	0	0	0	0	0	3
Malus sylvestris (L.) Mill.	0	0	0	1	0	0	0	0	0	0	0	0	0	0	0	0	0	0	0	0	0	0	0	1
Malva neglecta Wallr.	1	1	1	1	1	1	1	1	1	1	1	1	1	1	1	1	0	1	1	1	1	1	1	22
Malva sylvestris L.	1	1	1	1	1	1	0	1	1	1	1	1	1	1	1	1	1	0	0	1	1	1	1	20
Marrubium peregrinum L.	0	0	0	0	0	0	0	0	0	0	0	0	0	0	0	0	0	0	0	0	0	1	0	1
Matricaria chamomilla L.	0	1	0	0	0	0	0	0	1	0	1	0	0	1	0	0	0	0	0	0	1	0	0	5
Matricaria discoidea DC.	0	1	0	0	1	0	0	0	0	0	0	1	1	1	1	0	0	0	0	0	0	0	0	6
Matthiola longipetala subsp. bicornis Ball	0	0	0	0	0	0	1	0	0	0	0	0	0	0	0	0	0	0	0	0	0	0	0	1
Medicago falcata L.	0	1	1	0	0	0	0	0	1	1	1	1	1	1	1	1	0	0	1	0	1	1	1	14
Medicago lupulina L.	1	1	1	1	1	1	1	1	1	1	1	1	1	1	1	1	1	1	1	1	1	1	1	23
Medicago minima (L.) L.	0	1	0	1	0	1	0	1	0	1	1	1	1	1	1	0	0	0	0	0	0	0	0	10
Medicago monspeliaca (L.) Trautv.	0	0	1	0	0	0	0	0	0	0	0	0	0	1	0	0	0	0	0	0	0	0	0	2
Medicago sativa L.	1	1	1	1	1	1	0	1	1	1	1	1	1	1	1	1	0	0	1	1	1	1	1	20
Medicago varia Martyn	0	1	1	0	0	0	0	0	0	0	1	1	1	1	1	0	0	0	0	0	0	0	0	7
Melampyrum nemorosum L.	0	0	0	0	0	0	0	0	0	0	1	0	0	0	0	0	0	0	0	0	0	0	0	1
Melica ciliata L.	1	0	0	0	0	0	0	0	1	0	0	0	0	0	0	0	0	0	0	0	0	0	0	2
Melica transsilvanica Schur	1	0	0	1	0	0	0	0	0	0	1	1	1	1	0	0	0	0	1	0	0	0	1	8
Melica uniflora Retz.	0	0	0	0	0	0	0	0	0	0	0	1	0	0	0	0	0	0	0	0	0	0	0	1
Melilotus albus Medik.	0	0	0	0	1	0	0	1	0	0	0	0	0	1	0	0	0	0	0	1	0	0	0	4
Melilotus officinalis (L.) Pall.	1	1	1	1	1	1	1	1	1	1	1	1	1	1	1	1	1	0	0	1	1	0	1	20
Melissa officinalis L.	1	1	0	0	0	0	0	0	0	0	1	1	0	1	1	1	0	0	1	0	0	1	0	9
Mentha aquatica L.	0	1	0	0	1	0	0	1	0	0	1	0	1	0	0	0	0	0	1	0	1	0	1	8
Mentha longifolia (L.) L.	0	1	0	0	0	0	0	1	0	0	0	0	1	1	0	0	0	0	0	1	0	1	0	6
Mentha pulegium L.	0	0	0	0	1	0	0	0	0	0	0	0	0	0	0	0	0	0	0	0	0	0	0	1
Mentha spicata L.	0	0	1	0	0	0	0	1	1	0	1	0	1	0	1	1	0	0	0	0	0	1	0	8
Mercurialis annua L.	0	1	1	0	0	1	0	0	1	1	1	1	0	0	0	0	0	0	0	0	0	1	0	8
Mercurialis perennis L.	0	0	1	0	0	0	0	0	0	0	0	1	0	0	0	0	0	0	0	0	0	0	0	2
Minuartia glomerata (M.Bieb.) Degen	0	0	0	0	1	0	0	0	0	0	1	0	0	0	0	0	0	0	0	0	0	0	0	2
Mirabilis jalapa L.	0	0	1	0	0	0	0	0	0	0	1	1	0	0	1	1	0	0	0	0	0	0	0	5
Miscanthus sinensis Andersson	0	0	0	0	0	0	0	1	1	0	0	0	0	0	0	0	0	0	0	1	0	0	0	3
Morus alba L.	1	1	1	1	1	1	1	1	1	1	1	1	1	1	1	1	1	1	1	1	1	1	1	23
Morus nigra L.	0	0	0	0	0	0	0	0	0	0	1	0	0	0	1	0	1	0	0	0	0	0	0	3
Muscari neglectum Guss. ex Ten.	1	1	1	0	0	0	0	1	1	1	1	1	1	1	1	1	1	0	0	0	0	0	0	13
Myosotis arvensis Hill	0	1	0	0	0	1	0	0	1	0	0	0	0	0	0	0	0	0	0	0	0	0	0	3
Myosotis stricta Link ex Roem. & Schult.	0	0	0	0	0	0	0	0	0	1	0	0	0	0	0	0	0	0	0	0	0	0	0	1
Nassella tenuissima (Trin.) Barkworth	1	1	0	0	0	0	0	0	0	0	0	0	1	1	0	0	0	0	0	0	0	0	0	4
Nepeta cataria L.	0	0	0	0	0	0	0	0	1	0	0	0	0	0	0	0	0	0	0	0	0	0	0	1
Nepeta racemosa Lam.	0	1	0	1	1	0	0	0	1	0	1	1	1	1	0	1	0	0	0	0	0	0	0	9
Nicotiana alata Link & Otto	0	0	0	0	0	0	0	0	1	0	0	0	0	0	0	0	0	0	0	0	0	0	0	1
Nicotiana sylvestris Speg.	0	0	0	0	0	0	0	0	0	0	0	0	0	0	0	0	0	0	0	0	1	0	0	1
Nonea lutea DC.	0	0	0	0	0	0	0	1	0	0	0	0	0	0	0	0	0	0	0	0	0	0	0	1
Odontites vernus (Bellardi) Dumort.	0	0	0	0	0	0	0	0	0	1	0	0	0	0	0	0	0	0	0	0	0	0	0	1
Oenothera biennis L.	1	0	0	1	0	0	0	1	1	1	1	0	1	0	0	0	0	0	0	0	1	0	1	9
Oenothera gaura W.L.Wagner & Hoch	0	0	0	0	0	0	0	0	0	0	0	0	0	1	0	0	0	0	0	0	0	0	0	1
Oenothera glazioviana Micheli	0	0	0	0	0	0	0	0	0	0	0	0	0	0	1	0	0	0	0	0	0	0	0	1
Ononis spinosa L.	0	0	0	0	0	0	0	0	0	0	0	0	0	0	0	0	0	0	0	0	1	0	0	1
Onopordum acanthium L.	0	0	1	0	0	0	0	0	0	1	1	0	0	1	1	0	0	0	0	1	1	0	1	8
Origanum vulgare L.	0	1	1	0	0	0	0	0	1	1	0	0	0	0	0	0	0	0	0	0	0	0	0	4
Orlaya grandiflora (L.) Hoffm.	0	0	0	0	1	0	0	0	0	0	0	0	0	0	0	0	0	0	0	0	0	0	0	1
Ornithogalum boucheanum (Kunth) Asch.	0	0	0	0	0	0	0	0	0	0	0	0	0	0	1	0	0	0	0	0	0	0	0	1
Ornithogalum refractum Kit. ex Schltdl.	1	0	0	0	0	0	0	0	0	0	1	0	0	0	1	1	0	0	0	0	0	0	0	4
Ornithogalum umbellatum L.	0	0	0	0	0	0	0	0	0	0	0	0	0	0	0	1	0	0	0	0	0	0	0	1
Oxalis corniculata L.	1	1	1	1	1	1	1	1	1	1	1	1	1	1	1	1	1	1	0	1	1	1	1	22
Oxalis dillenii Jacq.	1	1	1	1	1	1	1	1	1	1	1	1	1	1	1	1	1	1	1	1	1	1	1	23
Oxybaphus nyctagineus (Michx.) Sweet	0	0	1	1	1	1	0	1	1	1	0	0	1	1	1	0	0	0	0	1	1	0	0	12
Pachysandra terminalis Siebold & Zucc.	1	0	0	0	0	0	0	0	0	0	0	0	0	0	0	0	0	0	0	0	0	0	0	1
Panicum capillare L.	1	0	1	0	0	0	0	1	1	0	1	0	0	0	0	0	0	0	0	0	1	0	1	7
Panicum miliaceum L.	0	0	0	0	0	0	0	1	0	0	0	0	0	0	0	0	0	0	1	0	0	0	0	2
Panicum miliaceum subsp. ruderale (Kitag.) Tzvelev	0	0	0	0	0	0	0	0	0	0	0	0	0	0	0	0	0	0	1	0	0	0	0	1
Panicum riparium H.Scholz	0	0	1	0	0	0	0	0	0	0	1	0	0	0	0	0	0	0	0	0	0	0	0	2
Panicum virgatum L.	0	0	1	0	0	0	0	0	1	0	0	0	0	0	0	0	0	0	0	0	0	0	0	2
Papaver dubium L.	1	1	1	0	1	1	0	0	0	0	1	0	1	1	1	0	0	0	0	0	0	0	0	9
Papaver rhoeas L.	1	1	1	1	1	1	1	1	1	1	1	1	1	1	1	1	1	0	0	1	0	0	0	18
Papaver somniferum L.	0	1	1	0	0	0	0	0	0	0	0	0	0	0	0	0	0	0	0	0	0	0	0	2
Parietaria judaica L.	0	1	0	0	0	0	0	1	0	0	0	0	0	0	0	0	0	0	0	0	0	0	0	2
Parietaria officinalis L.	1	1	1	1	1	1	1	1	1	0	1	1	1	1	0	0	0	0	0	1	1	1	0	16
Parthenocissus inserta (A.Kern.) Fritsch	1	1	1	0	1	1	1	1	1	1	1	1	1	1	1	1	0	0	0	1	1	1	0	18
Parthenocissus tricuspidata Planch.	1	0	1	0	0	0	0	0	0	0	1	0	1	0	0	0	0	0	0	0	0	0	0	4
Pastinaca sativa L.	0	0	1	0	0	0	0	0	0	0	1	1	1	0	1	0	1	0	0	0	0	0	1	7
Paulownia tomentosa (Thunb.) Steud.	0	1	0	1	1	0	0	1	0	1	1	0	0	0	0	0	0	0	1	0	0	0	0	7
Perilla frutescens (L.) Britton	0	0	0	0	0	0	0	1	0	0	0	0	0	0	0	0	0	0	1	0	0	0	0	2
Periploca graeca L.	1	0	0	0	1	0	0	0	1	0	1	1	0	0	1	0	0	0	0	0	0	0	0	6
Perovskia atriplicifolia Benth.	0	1	1	0	1	0	0	1	0	0	1	0	1	1	0	0	0	0	0	0	1	0	0	8
Persicaria amphibia (L.) Delarbre	0	0	0	0	0	0	0	0	0	1	0	0	0	0	0	0	0	0	0	0	0	0	0	1
Persicaria dubia Fourr.	0	0	0	0	0	0	0	0	0	0	0	0	1	1	0	0	0	0	0	0	0	0	0	2
Persicaria hydropiper (L.) Delarbre	0	0	1	0	0	0	0	0	0	0	0	0	0	0	0	0	0	0	0	0	0	0	0	1
Persicaria lapathifolia (L.) Delarbre	0	1	0	0	1	1	1	1	1	0	0	1	1	0	1	0	1	0	0	0	0	0	1	11
Persicaria maculosa Gray	0	1	1	1	0	1	1	1	0	0	1	1	1	1	1	1	0	0	0	0	1	1	0	14
Persicaria minor Opiz	0	0	0	0	0	0	0	0	0	0	0	0	0	0	0	0	1	0	0	0	0	0	0	1
Persicaria orientalis (L.) Spach	0	0	0	0	0	0	0	0	0	0	0	0	0	0	0	1	0	0	0	0	0	0	0	1
Petrorhagia prolifera (L.) P.W.Ball & Heywood	0	0	0	1	0	0	0	0	1	1	1	0	0	0	1	0	0	0	0	1	1	0	0	7
Petrorhagia saxifraga Link	0	0	0	0	0	0	0	0	0	1	0	0	0	0	1	0	0	0	0	0	0	0	0	2
Petrosedum rupestre (L.) P.V.Heath	1	1	1	0	0	0	0	1	1	0	1	0	0	0	1	0	0	0	0	0	0	0	0	7
Petroselinum crispum (Mill.) Fuss	0	0	0	0	0	0	0	0	1	0	1	0	0	0	0	0	0	0	0	0	0	0	0	2
Petunia hybrida E.Vilm.	1	0	0	1	1	0	0	1	1	0	1	0	1	1	1	0	0	0	1	1	0	0	0	11
Peucedanum alsaticum L.	0	0	1	0	0	0	0	0	0	0	0	0	0	0	0	0	0	0	0	0	0	0	0	1
Peucedanum cervaria (L.) Lapeyr.	0	0	1	0	0	0	0	0	0	0	0	0	0	0	0	0	0	0	0	0	0	0	0	1
Peucedanum oreoselinum Moench	0	0	0	1	0	0	0	0	0	0	0	0	0	0	0	0	0	0	0	0	0	0	0	1
Phalaris arundinacea L.	0	0	0	0	0	0	0	0	1	0	0	0	0	0	0	0	0	0	0	0	0	0	0	1
Phalaris canariensis L.	0	0	1	0	0	0	0	0	0	0	0	0	0	0	0	0	0	0	0	0	0	0	0	1
Phedimus kamtschaticus (Fisch. & C.A.Mey.) 't Hart	0	0	0	0	0	0	0	0	0	0	0	0	0	1	0	0	0	0	0	0	0	0	0	1
Philadelphus coronarius L.	0	0	0	0	0	0	0	0	0	0	1	1	0	0	1	0	0	0	0	0	0	0	0	3
Phleum phleoides (L.) H.Karst.	0	0	1	0	0	0	0	0	0	0	0	0	0	0	0	0	0	0	0	0	0	0	0	1
Phleum pratense L.	0	0	0	0	0	0	0	0	0	0	0	0	0	0	0	0	0	0	0	0	0	0	1	1
Phragmites australis (Cav.) Trin. ex Steud.	0	1	1	1	0	0	0	1	1	1	1	0	1	1	0	0	0	0	0	1	1	0	1	12
Physalis peruviana L.	0	0	0	0	0	0	0	0	0	0	0	0	0	0	0	0	0	0	1	0	0	1	0	2
Phytolacca americana L.	0	1	0	0	0	0	0	1	1	0	0	0	1	0	0	1	0	0	0	0	0	1	0	6
Phytolacca esculenta Van Houtte	1	0	1	1	1	1	1	1	1	0	1	1	1	1	1	1	1	0	1	0	1	0	0	17
Picea abies (L.) H.Karst.	0	0	1	0	0	0	0	0	1	0	0	1	0	0	0	0	0	0	0	0	0	0	0	3
Picris hieracioides Sm.	0	1	1	1	1	0	0	1	1	1	1	1	1	1	1	1	0	0	0	0	1	1	1	16
Pilea microphylla (L.) Liebm.	0	0	0	0	0	0	0	0	1	0	0	0	0	0	0	0	0	0	0	0	0	0	0	1
Pilosella bauhini (Schult.) Arv.-Touv.	0	0	1	1	0	0	0	0	1	0	0	1	1	0	1	0	0	0	0	0	0	0	1	7
Pilosella caespitosa (Dumort.) P.D.Sell & C.West	0	0	0	0	0	0	0	0	0	0	0	0	0	1	0	0	0	0	0	0	0	0	0	1
Pilosella officinarum Vaill.	0	1	1	1	0	1	0	0	1	0	1	1	1	1	1	0	0	0	0	0	1	1	1	13
Pilosella piloselloides (Vill.) Soják	0	0	0	0	0	0	0	0	0	0	1	0	0	0	0	0	0	0	0	0	0	0	0	1
Pimpinella saxifraga L.	1	0	0	0	1	0	0	1	1	0	0	1	1	0	1	1	0	0	0	0	0	0	0	8
Pinus nigra J.F.Arnold	0	0	0	0	0	0	0	0	1	0	0	1	0	0	0	0	0	0	0	0	0	0	0	2
Pinus sylvestris L.	0	0	0	1	0	0	0	0	0	0	0	0	0	0	0	0	0	0	0	0	0	0	0	1
Plantago altissima L.	0	0	1	0	0	0	0	0	0	0	0	0	0	0	0	0	0	0	0	0	0	0	0	1
Plantago coronopus L.	0	0	0	0	0	0	1	0	0	0	0	0	0	0	0	0	0	0	0	0	0	0	0	1
Plantago indica L.	0	0	0	1	0	0	0	0	1	0	0	0	1	0	0	0	0	0	0	1	0	0	0	4
Plantago lanceolata L.	1	1	1	1	1	1	1	1	1	1	1	1	1	1	1	1	1	1	1	1	1	1	1	23
Plantago major L.	1	1	1	1	1	1	1	1	1	1	1	1	1	1	1	1	1	1	1	1	1	1	1	23
Plantago maritima L.	0	0	0	0	0	0	0	0	0	0	1	0	0	0	0	0	0	0	0	0	0	0	0	1
Plantago media L.	0	1	0	0	0	0	0	1	0	0	0	1	0	0	0	0	0	0	0	0	0	0	0	3
Platanus acerifolia (Aiton) Willd.	1	0	0	0	1	1	0	1	1	1	1	0	1	1	0	0	0	0	1	0	0	0	0	10
Platycladus orientalis (L.) Franco	0	0	1	0	0	0	0	0	1	0	0	1	0	0	1	0	0	0	0	0	0	1	0	5
Platycodon grandiflorus A.DC.	0	0	0	0	0	0	0	0	0	0	0	0	0	0	0	0	0	0	0	0	1	0	0	1
Poa angustifolia L.	1	1	1	1	1	1	1	1	1	1	1	1	1	1	1	1	1	0	0	1	1	0	1	20
Poa annua L.	1	1	1	1	1	1	1	1	1	1	1	1	1	1	1	1	0	0	0	1	1	1	1	20
Poa bulbosa L.	1	1	1	0	0	1	0	1	0	0	1	0	1	1	1	1	1	0	0	0	0	0	0	11
Poa compressa L.	0	1	1	1	0	0	0	0	1	1	1	1	0	1	0	0	0	0	0	1	0	0	0	9
Poa nemoralis L.	0	1	0	0	0	0	0	0	0	0	1	1	0	0	0	0	0	0	0	0	0	0	0	3
Poa palustris L.	0	0	1	0	0	0	0	0	0	0	0	0	0	0	0	0	0	0	0	0	0	0	0	1
Poa pratensis L.	1	1	1	0	0	1	0	1	1	1	1	1	1	1	1	1	1	0	0	1	1	0	1	17
Poa trivialis L.	0	1	0	0	0	0	0	0	0	0	0	0	0	0	0	0	0	0	0	0	0	0	0	1
Podospermum canum C.A.Mey.	0	0	0	1	0	0	0	0	1	0	1	0	0	0	0	0	0	0	0	0	0	0	1	4
Polycarpon tetraphyllum (L.) L.	0	0	1	0	0	0	1	1	0	0	0	0	0	1	1	0	0	0	0	0	0	0	0	5
Polygonatum latifolium (Jacq.) Desf.	0	1	0	0	0	0	0	0	0	0	0	1	0	0	0	0	0	0	0	0	0	0	0	2
Polygonatum odoratum (Mill.) Druce	0	0	0	0	0	0	0	0	0	0	0	0	0	0	1	1	0	0	0	0	0	0	0	2
Polygonum aviculare L.	1	1	1	1	1	1	1	1	1	1	1	1	1	1	1	1	1	1	1	1	1	1	1	23
Polygonum rurivagum Jord. ex Boreau	0	0	0	1	0	0	0	0	0	0	0	0	0	0	0	0	0	0	0	0	0	0	0	1
Polypodium vulgare L.	0	0	0	0	0	0	0	1	0	0	0	0	0	0	0	0	0	0	0	0	0	0	0	1
Polypogon viridis (Gouan) Breistr.	0	1	0	0	0	0	0	0	0	0	0	0	0	0	0	0	0	0	0	0	0	0	0	1
Polystichum aculeatum (L.) Roth	0	0	0	0	0	0	0	1	0	0	1	0	0	0	0	0	0	0	0	0	1	0	0	3
Polystichum setiferum Rosendahl	0	0	0	0	0	0	0	0	0	0	0	0	0	0	0	0	0	0	0	0	1	0	0	1
Populus alba L.	1	1	1	1	1	0	0	1	1	1	1	0	1	0	0	1	0	0	1	0	1	1	1	15
Populus canescens (Aiton) Sm.	1	0	1	0	0	1	0	0	0	0	1	0	1	1	1	0	0	0	0	1	0	0	0	8
Populus euramericana (Dode) Guinier	0	0	1	0	0	0	0	0	0	0	0	0	0	0	0	1	0	0	0	0	0	0	0	2
Populus nigra L.	1	1	1	1	1	0	0	1	1	1	1	1	1	1	1	1	0	0	0	1	1	1	1	18
Populus simonii Carrière	0	0	0	0	0	0	0	1	0	1	1	0	1	0	0	0	0	0	0	0	0	0	0	4
Populus tremula L.	0	0	0	0	0	0	0	0	0	1	0	0	1	0	0	0	0	0	0	0	0	0	0	2
Portulaca grandiflora Hook.	1	0	1	0	0	0	0	1	1	1	0	0	1	1	1	1	0	0	0	1	0	1	0	11
Portulaca oleracea L.	1	1	1	1	1	1	1	1	1	1	1	1	1	1	1	1	1	1	1	1	1	1	1	23
Potentilla anserina L.	0	0	0	0	1	1	0	0	1	1	0	1	1	1	0	0	0	0	0	0	1	0	1	9
Potentilla argentea L.	1	1	1	1	1	0	1	1	1	1	1	1	1	1	1	1	1	1	1	1	1	1	1	22
Potentilla incana G.Gaertn., B.Mey. & Scherb.	0	0	0	0	0	0	0	1	0	0	0	0	0	0	0	0	0	0	0	0	0	0	0	1
Potentilla recta L.	0	1	1	0	0	0	0	0	0	0	1	1	0	1	0	1	0	0	0	0	1	0	0	7
Potentilla reptans L.	1	1	1	1	1	1	1	1	1	1	1	1	1	1	1	1	1	1	0	1	1	1	1	22
Potentilla supina L.	1	0	1	1	1	1	0	1	1	0	1	0	1	1	1	0	0	0	0	0	0	0	0	11
Primula veris L.	0	1	0	0	0	0	0	0	0	0	0	1	0	0	0	0	0	0	0	0	0	0	0	2
Primula vulgaris Huds.	0	0	0	0	0	0	0	0	0	0	1	0	0	0	0	0	0	0	0	0	0	0	0	1
Prunella vulgaris L.	0	1	1	1	0	0	0	1	0	0	1	1	1	0	0	0	0	0	0	0	0	0	0	7
Prunus armeniaca L.	0	0	0	0	0	0	0	0	0	0	1	0	0	0	0	0	0	0	0	0	0	0	0	1
Prunus avium (L.) L.	0	1	1	0	0	0	0	0	1	0	1	1	0	0	0	0	0	0	0	0	1	1	0	7
Prunus cerasifera Ehrh.	1	1	1	1	1	1	0	0	1	1	1	1	1	1	1	1	1	0	0	1	1	0	0	17
Prunus cerasus L.	1	0	1	1	0	0	0	1	0	0	1	1	0	0	0	0	0	0	0	0	1	0	1	8
Prunus domestica L.	0	0	1	0	0	1	0	0	0	0	0	1	0	0	0	0	1	0	0	0	0	0	0	4
Prunus laurocerasus L.	0	0	0	0	0	0	0	0	0	0	0	0	0	0	1	0	0	0	0	0	0	0	0	1
Prunus mahaleb L.	1	0	0	0	0	1	0	0	1	1	1	1	0	0	0	0	0	0	0	0	0	0	0	6
Prunus padus L.	0	0	0	1	0	0	0	0	1	0	0	1	0	0	1	0	0	0	0	0	0	0	0	4
Prunus persica (L.) Batsch	0	0	0	1	0	0	0	1	0	0	0	0	0	0	0	0	0	0	0	0	0	0	0	2
Prunus serotina Ehrh.	0	0	0	1	0	0	0	0	0	0	1	0	0	0	0	0	0	0	0	0	0	0	0	2
Prunus spinosa L.	1	1	1	0	0	0	0	0	0	1	1	1	0	0	0	0	0	0	0	0	0	1	0	7
Prunus tenella Batsch	0	0	1	1	0	0	0	0	0	0	0	0	0	0	0	0	0	0	0	0	0	0	0	2
Pteridium aquilinum (L.) Kuhn	0	0	1	0	0	0	0	0	1	0	0	0	0	0	0	0	0	0	0	0	0	0	0	2
Pteris multifida Poir.	0	0	0	0	0	0	0	0	1	0	0	1	0	0	0	0	0	0	0	0	0	0	0	2
Puccinellia distans (Jacq.) Parl.	0	0	1	0	0	0	0	0	0	0	0	0	0	0	0	0	0	0	0	0	1	0	0	2
Pulicaria dysenterica (L.) Bernh.	0	0	1	0	0	0	0	0	1	0	0	0	0	0	0	0	0	0	0	0	0	0	0	2
Pulmonaria officinalis L.	0	0	1	0	0	0	0	0	0	0	0	0	0	0	0	0	0	0	0	0	0	0	0	1
Pyracantha coccinea M.Roem.	1	0	1	1	0	0	0	1	1	0	1	1	0	0	0	0	0	0	0	0	0	0	0	7
Pyrus pyraster (L.) Burgsd.	0	0	0	0	0	0	0	0	0	0	0	1	0	0	0	0	0	0	0	0	0	0	0	1
Quercus cerris L.	0	1	1	0	0	0	0	0	0	0	1	1	0	0	0	0	0	0	0	0	0	0	0	4
Quercus petraea (Matt.) Liebl.	0	0	1	0	0	0	0	0	1	0	1	1	0	0	0	0	0	0	0	0	0	0	0	4
Quercus pubescens Willd.	0	0	1	0	0	0	0	0	0	0	0	0	0	0	0	0	0	0	0	0	0	0	0	1
Quercus robur L.	0	1	1	1	0	0	0	0	0	0	0	0	1	1	0	0	0	0	0	0	0	1	0	6
Ranunculus acris L.	0	0	1	0	0	0	0	0	0	0	0	0	0	0	0	0	0	0	0	0	0	0	0	1
Ranunculus bulbosus L.	1	1	0	0	0	0	0	0	0	1	1	0	0	1	0	0	0	0	0	0	0	0	0	5
Ranunculus ficaria L.	1	0	0	1	0	0	0	0	0	0	1	1	0	0	1	1	0	0	0	0	0	0	0	6
Ranunculus lanuginosus L.	0	0	1	0	0	0	0	0	0	0	0	0	0	0	0	0	0	0	0	0	0	0	0	1
Ranunculus pedatus Waldst. & Kit.	0	0	0	0	0	0	0	0	1	0	0	0	0	0	0	0	0	0	0	0	0	0	0	1
Ranunculus polyanthemos L.	1	1	1	1	0	0	0	0	0	0	0	1	0	0	0	0	0	0	0	0	0	0	0	5
Ranunculus repens L.	1	0	1	0	1	0	0	1	1	1	1	0	0	1	0	0	1	0	0	0	0	1	1	11
Ranunculus sardous Crantz	1	0	0	0	0	0	0	0	1	0	0	0	1	0	0	0	0	0	0	1	0	0	0	4
Ranunculus sceleratus L.	0	0	0	1	0	0	0	0	0	0	1	0	1	0	0	0	0	0	0	1	0	0	0	4
Raphanus raphanistrum L.	0	0	0	0	0	0	0	0	0	0	1	0	1	1	0	0	0	0	0	0	0	0	0	3
Raphanus raphanistrum subsp. sativus (L.) Domin	0	0	0	0	1	0	0	0	0	0	0	0	0	0	0	0	0	0	0	0	0	0	0	1
Rapistrum perenne (L.) All.	0	0	0	0	0	0	0	0	0	0	0	0	0	0	0	0	0	0	0	0	0	0	1	1
Reseda lutea L.	1	1	1	1	1	1	0	1	1	1	1	1	1	1	1	1	0	0	0	1	1	1	1	19
Reseda phyteuma L.	0	0	0	0	0	0	0	0	1	0	1	0	0	0	0	0	0	0	0	0	0	0	0	2
Reynoutria bohemica Chrtek & Chrtková	1	1	1	1	0	1	0	1	1	1	1	1	1	1	0	1	0	0	0	1	1	1	1	17
Rhamnus cathartica L.	0	0	0	0	0	0	0	0	0	0	0	1	0	0	0	0	0	0	0	0	0	0	0	1
Rhus typhina L.	0	1	1	0	0	0	0	0	1	0	1	0	1	1	0	0	0	0	0	1	1	0	0	8
Ribes aureum Pursh	0	0	0	0	0	0	0	0	0	0	0	0	0	0	1	1	0	0	0	0	0	0	0	2
Robinia pseudoacacia L.	1	1	1	1	1	1	1	1	1	1	1	1	1	1	1	1	1	1	1	1	1	1	1	23
Robinia viscosa Michx. ex Vent.	0	0	0	0	0	0	0	0	0	0	1	0	0	0	0	0	0	0	1	1	0	0	0	3
Rorippa austriaca (Crantz) Besser	0	0	0	0	0	0	0	0	0	0	0	0	1	0	0	0	0	0	0	1	0	0	0	2
Rorippa palustris Besser	0	0	0	0	0	0	0	0	0	0	0	0	1	1	0	0	0	0	0	0	1	0	0	3
Rorippa sylvestris (L.) Besser	1	1	0	0	1	1	0	1	1	0	1	0	1	1	0	0	0	0	0	1	1	0	0	11
Rosa canina L.	1	1	1	0	0	1	0	1	1	1	1	1	0	1	1	1	1	0	1	0	1	1	1	17
Rosa rubiginosa L.	0	0	0	0	0	0	0	0	0	0	0	1	0	0	0	0	0	0	0	0	0	0	0	1
Rubus caesius L.	0	0	1	1	0	0	0	1	1	0	1	0	1	0	0	0	0	0	0	0	1	0	1	8
Rubus idaeus L.	0	0	0	0	0	0	0	0	0	0	0	0	1	0	0	0	0	0	0	0	0	0	0	1
Rubus praecox Bertol.	0	0	0	0	0	0	0	0	1	0	0	0	0	0	0	0	0	0	0	0	0	0	0	1
Rudbeckia hirta L.	1	0	0	0	0	0	0	0	0	0	0	0	0	0	0	0	0	0	0	0	0	0	0	1
Rumex acetosa L.	0	0	0	1	0	0	0	0	0	0	0	0	0	0	1	0	0	0	0	0	0	0	0	2
Rumex acetosella L.	0	0	0	0	0	0	0	1	1	0	0	0	1	1	0	0	0	0	0	0	0	0	1	5
Rumex conglomeratus Murray	0	0	0	0	0	0	1	0	0	0	0	0	0	1	0	0	0	0	0	0	0	0	0	2
Rumex crispus L.	1	1	1	1	1	1	0	1	1	1	1	1	1	1	1	1	1	0	0	1	1	1	1	20
Rumex obtusifolius L.	1	0	1	0	0	0	0	0	0	0	1	0	0	0	0	0	0	0	1	0	0	1	0	5
Rumex palustris Sm.	0	0	0	0	0	0	0	0	1	0	0	0	0	0	0	0	0	0	0	0	0	0	0	1
Rumex patientia L.	0	0	1	1	0	0	1	1	1	0	1	0	0	0	0	0	0	0	0	0	0	0	1	7
Rumex sanguineus L.	0	1	0	0	0	0	0	0	0	0	0	0	0	0	0	0	0	0	0	0	0	0	0	1
Rumex thyrsiflorus Fingerh.	0	0	1	0	0	0	1	0	1	1	0	1	0	1	0	1	0	0	0	0	0	0	0	7
Ruscus aculeatus L.	0	0	0	0	0	0	0	0	0	0	1	1	1	0	0	0	0	0	0	0	0	0	0	3
Ruta graveolens L.	0	0	0	0	0	0	0	0	0	0	0	0	0	0	0	1	0	0	0	0	0	0	0	1
Sagina apetala Ard.	1	1	0	0	0	1	1	1	1	0	1	0	0	1	0	0	0	0	0	0	0	0	0	8
Sagina micropetala Rauschert	0	0	1	0	0	0	0	0	0	0	0	0	0	0	0	0	0	0	0	0	0	0	0	1
Sagina procumbens L.	1	1	1	1	1	1	1	1	1	0	1	1	1	1	1	1	0	0	0	1	1	0	0	17
Salix alba L.	0	0	1	1	1	1	0	1	1	0	1	0	1	0	0	0	0	0	0	0	0	0	0	8
Salix babylonica L.	0	0	0	0	0	0	0	0	1	0	0	0	0	0	0	0	0	0	0	0	1	0	0	2
Salix caprea L.	1	0	0	0	0	0	0	0	1	0	0	0	0	0	0	0	0	0	0	0	0	0	0	2
Salix cinerea L.	0	0	1	0	0	0	0	0	0	0	0	0	0	0	0	0	0	0	0	0	0	0	0	1
Salix fragilis L.	0	0	0	0	0	0	0	0	0	0	0	0	0	0	0	0	0	0	0	0	0	0	1	1
Salix purpurea L.	0	0	0	1	0	0	0	0	0	0	0	0	0	0	0	0	0	0	0	0	0	0	0	1
Salsola kali L.	0	0	0	1	0	0	0	0	0	0	0	0	0	1	0	0	0	0	0	0	1	0	1	4
Salvia nemorosa L.	0	1	1	1	0	0	0	1	1	0	1	0	0	1	0	0	0	0	0	0	0	0	0	7
Salvia officinalis L.	0	0	0	0	0	0	0	0	0	0	0	1	0	0	0	0	0	0	0	0	0	0	0	1
Salvia pratensis L.	0	0	0	1	0	0	0	1	1	0	1	1	0	0	0	0	0	0	0	0	0	0	0	5
Salvia sclarea L.	0	1	1	0	0	0	0	0	0	0	0	0	0	0	0	0	0	0	0	0	0	1	0	3
Sambucus ebulus L.	0	0	1	0	0	0	0	0	0	0	1	1	0	0	0	0	0	0	0	0	1	0	0	4
Sambucus nigra L.	1	1	1	1	0	1	0	1	1	1	1	1	1	1	1	1	1	0	1	1	1	1	0	19
Sanguisorba minor Scop.	0	1	1	1	0	0	0	1	0	0	1	1	0	1	0	0	0	0	0	1	0	1	0	9
Saponaria ocymoides L.	0	0	1	0	0	0	0	0	0	0	0	0	0	0	0	0	0	0	0	0	0	0	0	1
Saponaria officinalis L.	0	0	0	0	0	0	0	1	1	0	1	0	0	0	0	0	0	0	0	0	1	0	1	5
Satureja hortensis L.	0	0	1	0	0	0	0	1	0	0	0	0	0	0	1	1	0	0	0	0	0	0	0	4
Saxifraga tridactylites L.	0	0	0	0	0	0	0	1	0	0	0	0	0	0	0	0	0	0	0	0	0	0	0	1
Scabiosa ochroleuca L.	1	0	1	1	0	0	0	0	1	1	1	1	0	0	0	0	0	0	0	0	1	0	1	9
Schoenoplectus lacustris (L.) Palla	0	0	0	0	0	0	0	0	0	0	0	0	0	0	0	0	0	0	0	0	0	0	1	1
Scilla vindobonensis Speta	0	0	0	0	0	0	0	0	0	0	1	0	0	0	1	0	0	0	0	0	0	0	0	2
Scleranthus annuus L.	0	0	0	0	0	0	0	0	0	0	0	0	0	1	0	0	0	0	0	0	0	0	0	1
Sclerochloa dura (L.) P.Beauv.	1	1	1	0	0	1	0	0	0	0	1	1	1	1	1	1	0	0	0	0	0	0	0	10
Scorzoneroides autumnalis (L.) Moench	0	0	0	1	0	0	0	0	0	0	0	0	0	0	0	0	0	0	0	0	0	0	0	1
Secale cereale L.	0	0	1	0	0	0	0	0	0	0	1	0	0	0	0	0	0	0	0	0	0	0	0	2
Secale sylvestre Host	0	0	0	0	0	0	0	0	0	0	0	0	0	0	1	0	0	0	0	0	0	0	0	1
Sedum acre L.	0	1	1	1	0	0	0	1	1	1	1	1	1	0	1	0	0	0	0	1	1	0	0	12
Sedum album L.	0	0	1	1	0	1	0	0	1	0	1	0	0	1	1	1	0	0	0	0	0	1	1	10
Sedum hispanicum L.	0	0	1	1	0	0	0	1	1	1	1	1	1	0	0	1	0	0	1	1	0	1	0	12
Sedum sarmentosum Bunge	0	0	1	0	0	0	0	0	1	0	0	1	1	1	1	0	0	0	0	0	0	0	0	6
Sedum sexangulare L.	0	1	1	0	0	0	0	0	1	0	1	0	1	0	1	0	0	0	0	0	0	0	1	7
Senecio inaequidens DC.	0	0	0	1	0	0	0	1	1	1	1	0	0	1	0	0	0	0	0	0	0	0	0	6
Senecio vernalis Waldst. & Kit.	1	1	1	0	0	1	1	1	1	1	1	1	1	1	1	1	0	0	0	1	1	0	0	16
Senecio vulgaris L.	1	1	1	1	1	1	1	1	1	1	1	1	1	1	1	1	1	1	1	1	1	1	1	23
Serratula tinctoria L.	0	0	1	0	0	0	0	0	0	0	0	0	0	0	0	0	0	0	0	0	0	0	0	1
Seseli annuum L.	0	0	0	0	0	0	0	0	0	0	1	0	0	0	0	0	0	0	0	0	0	0	0	1
Seseli osseum Crantz	1	0	0	0	0	0	0	0	0	0	0	1	0	0	0	0	0	0	0	0	0	0	0	2
Seseli pallasii Besser	0	0	0	0	0	0	0	0	0	0	0	0	0	0	0	0	0	0	0	0	0	0	1	1
Setaria italica (L.) P.Beauv.	0	0	0	0	0	0	0	0	0	0	1	0	0	0	0	0	0	0	0	0	0	0	0	1
Setaria pumila (Poir.) Roem. & Schult.	0	1	1	1	0	0	0	1	1	1	1	1	1	1	1	1	1	0	0	1	1	1	1	17
Setaria verticillata (L.) P.Beauv.	1	1	1	1	1	0	0	1	1	1	1	1	1	1	1	1	1	0	1	1	1	1	0	19
Setaria viridis (L.) P.Beauv.	1	1	1	1	1	1	1	1	1	1	1	1	1	1	1	1	1	1	1	1	1	1	1	23
Setaria viridis subsp. pycnocoma (Steud.) Tzvelev	0	0	0	0	0	0	0	0	0	0	0	0	0	0	1	0	0	0	0	0	0	0	0	1
Sherardia arvensis L.	0	0	0	0	0	0	0	0	0	0	0	0	0	1	0	0	0	0	0	0	0	0	0	1
Silene conica L.	0	0	0	0	0	0	0	0	0	0	0	0	0	0	0	0	0	0	0	0	1	0	0	1
Silene coronaria (L.) Clairv.	0	1	0	0	0	0	0	0	0	0	0	0	0	0	0	0	0	0	0	0	0	0	0	1
Silene latifolia subsp. alba (Mill.) Greuter & Burdet	1	1	1	1	1	1	1	1	1	1	1	1	1	1	1	1	1	1	1	1	1	1	1	23
Silene noctiflora L.	0	0	0	0	0	0	0	0	0	0	0	1	0	0	0	0	0	0	0	0	0	0	0	1
Silene nutans L.	0	0	0	0	0	0	0	0	0	0	1	1	0	0	0	0	0	0	0	0	0	0	0	2
Silene otites (L.) Wibel	0	0	0	0	0	0	0	0	1	0	0	0	0	0	0	0	0	0	0	0	0	0	0	1
Silene vulgaris (Moench) Garcke	0	1	1	1	0	1	0	1	1	0	1	1	1	0	0	0	0	0	0	0	0	0	1	10
Silybum marianum (L.) Gaertn.	0	0	1	0	0	0	0	0	0	0	0	0	0	0	0	0	0	0	0	0	0	0	0	1
Sinapis alba L.	0	1	0	0	0	0	0	1	0	0	1	0	1	0	0	0	0	0	0	0	0	0	0	4
Sinapis arvensis L.	0	0	0	0	1	1	0	1	0	0	0	1	0	1	0	1	0	0	0	0	0	0	0	6
Sisymbrium altissimum L.	0	0	0	0	0	0	0	1	0	0	1	0	1	1	0	0	0	0	0	0	0	0	0	4
Sisymbrium irio L.	0	0	0	0	0	0	0	0	0	0	0	0	1	0	0	0	0	0	0	0	0	0	0	1
Sisymbrium loeselii L.	1	1	0	1	0	1	0	1	1	1	1	1	1	1	1	0	0	0	1	1	1	0	1	16
Sisymbrium officinale (L.) Scop.	0	0	1	0	0	0	0	0	0	0	0	0	0	0	0	0	0	0	0	0	0	0	0	1
Sisymbrium orientale L.	1	1	0	1	0	1	1	1	1	1	1	0	0	1	1	0	0	0	0	0	0	0	0	11
Sisymbrium strictissimum L.	0	0	0	0	0	0	0	0	0	1	0	0	0	0	0	0	0	0	0	0	0	0	0	1
Smyrnium perfoliatum L.	1	0	0	0	0	0	0	0	0	0	0	1	0	0	0	0	0	0	0	0	0	0	0	2
Solanum dulcamara L.	1	1	1	0	0	0	1	1	1	1	1	1	1	0	0	0	0	0	0	1	1	1	0	13
Solanum lycopersicum L.	1	1	1	1	1	1	1	1	1	1	0	1	1	1	0	1	0	0	1	1	1	1	1	19
Solanum nigrum L.	1	1	1	1	1	1	1	1	1	1	1	1	1	1	1	1	1	1	0	1	1	1	1	22
Solanum tuberosum L.	0	0	0	0	0	0	0	0	1	0	0	0	0	0	0	0	0	0	0	0	0	0	0	1
Solanum villosum Mill.	0	0	0	1	0	0	0	0	1	0	0	0	0	0	0	0	0	0	0	0	0	0	0	2
Solidago canadensis L.	1	1	1	1	1	1	0	1	1	1	1	1	1	1	1	1	1	1	1	1	1	1	1	22
Solidago gigantea Aiton	0	1	1	1	1	0	1	1	1	1	1	1	1	1	1	1	0	0	0	0	1	1	0	16
Solidago virgaurea L.	0	0	0	0	0	0	0	0	0	0	0	1	0	0	0	0	0	0	0	0	0	0	0	1
Sonchus arvensis L.	1	0	1	1	0	1	0	1	1	0	1	1	1	1	0	1	0	0	0	0	1	0	1	13
Sonchus asper (L.) Hill	1	1	0	0	0	1	0	1	1	0	0	1	1	1	1	0	0	0	0	1	1	0	0	11
Sonchus oleraceus L.	1	1	1	1	1	1	1	1	1	1	1	1	1	1	1	1	1	1	1	1	1	1	1	23
Sophora japonica L.	0	0	0	1	1	1	0	1	1	0	0	0	1	0	1	0	0	0	0	0	0	1	0	8
Sorbaria sorbifolia (L.) A.Braun	0	1	0	0	0	0	0	0	0	0	0	0	0	0	0	0	0	0	0	0	0	0	0	1
Sorbus aucuparia L.	0	0	0	0	0	0	0	0	1	0	0	0	0	0	0	0	0	0	0	0	0	0	0	1
Sorbus semiincisa Borbás	0	1	0	0	0	0	0	0	0	0	1	0	0	0	0	0	0	0	0	0	0	0	0	2
Sorghum halepense (L.) Pers.	1	1	1	1	1	0	0	1	1	1	1	0	1	1	0	0	1	0	1	1	1	1	1	17
Spergularia rubra J.Presl & C.Presl	0	0	0	0	1	0	0	0	0	0	0	0	0	0	0	0	0	0	0	0	0	0	0	1
Spiraea chamaedryfolia L.	0	0	0	1	0	0	0	0	0	0	0	0	0	0	0	0	0	0	0	0	0	0	0	1
Spiraea japonica L.f.	0	0	0	0	0	0	0	0	0	0	0	0	1	0	0	0	0	0	0	0	0	0	0	1
Spiraea vanhouttei (Briot) Zabel	0	0	0	0	0	0	0	1	0	0	1	1	0	0	0	0	0	0	0	0	0	0	0	3
Spirodela polyrhiza (L.) Schleid.	0	0	0	0	0	0	0	0	0	0	0	0	0	0	0	0	0	0	0	1	0	0	0	1
Stachys annua L.	0	1	1	0	0	0	0	1	0	0	0	0	1	0	1	0	0	0	0	0	0	1	0	6
Stachys byzantina K.Koch	0	0	0	0	0	0	0	0	0	0	0	0	0	0	0	0	0	0	0	0	0	1	0	1
Stachys palustris L.	0	0	0	0	0	0	0	0	0	0	0	0	0	1	0	0	0	0	0	0	0	0	0	1
Stachys recta L.	1	0	0	0	0	0	0	0	0	0	1	1	0	0	0	0	0	0	0	0	0	0	0	3
Stachys sylvatica L.	0	0	0	0	0	0	0	0	0	0	0	1	0	0	0	0	0	0	0	0	0	0	0	1
Stellaria aquatica Scop.	1	0	1	0	1	0	0	0	0	0	0	0	0	0	0	1	1	0	0	0	0	1	0	6
Stellaria holostea L.	1	0	0	0	0	0	0	0	0	0	0	0	0	0	0	0	0	0	0	0	0	0	0	1
Stellaria media (L.) Vill.	1	1	1	1	1	1	1	1	1	1	1	1	1	1	1	1	0	1	1	1	1	1	1	22
Stellaria pallida (Dumort.) Crép.	1	1	1	1	1	1	1	0	0	0	1	0	0	1	0	1	0	0	0	0	0	0	0	10
Symphoricarpos albus (L.) S.F.Blake	1	1	1	0	0	0	0	0	1	0	1	1	0	1	1	0	0	0	0	0	0	0	0	8
Symphoricarpos orbiculatus Moench	0	0	0	0	0	0	0	0	0	0	1	0	1	0	0	0	0	0	0	0	0	1	0	3
Symphyotrichum lanceolatum (Willd.) G.L.Nesom	1	0	1	1	1	1	0	1	1	1	1	1	1	0	0	0	0	0	0	1	1	0	1	14
Symphyotrichum novi-belgii (L.) G.L.Nesom	0	0	1	0	0	0	0	0	0	0	0	0	0	0	0	0	0	0	0	0	0	0	0	1
Symphyotrichum tradescantii (L.) G.L.Nesom	0	0	1	0	0	0	0	0	0	0	0	0	0	0	0	0	0	0	0	0	0	0	0	1
Symphytum officinale L.	0	0	1	0	0	0	0	0	1	0	1	0	0	1	1	0	0	0	0	1	0	0	1	7
Syringa vulgaris L.	1	1	1	1	1	1	0	1	0	0	1	1	1	1	1	1	1	0	1	1	0	1	0	17
Tagetes patula L.	1	0	1	0	0	0	0	0	0	0	0	0	0	0	0	0	0	0	1	0	0	1	0	4
Talinum paniculatum (Jacq.) Gaertn.	0	0	0	0	0	0	0	0	0	0	1	0	0	0	0	0	0	0	0	0	0	0	0	1
Tamarix tetrandra Pall. ex M.Bieb.	0	0	1	0	0	0	0	0	0	0	1	0	0	0	1	0	0	0	0	0	1	0	0	4
Tanacetum corymbosum (L.) Sch.Bip.	0	0	0	0	0	0	0	0	0	0	1	0	0	0	0	0	0	0	0	0	0	0	0	1
Tanacetum parthenium (L.) Sch.Bip.	0	0	1	0	0	0	1	1	0	0	1	0	0	0	1	0	0	0	1	0	0	0	0	6
Tanacetum vulgare L.	0	0	0	0	1	0	0	0	1	1	0	0	0	1	0	0	0	0	0	0	0	0	0	4
Taraxacum erythrospermum Andrz. ex Besser	0	0	0	0	0	0	0	0	0	0	1	0	0	0	0	0	0	0	0	0	0	0	0	1
Taraxacum officinale F.H.Wigg.	1	1	1	1	1	1	1	1	1	1	1	1	1	1	1	1	1	1	1	1	1	1	1	23
Taxus baccata L.	1	1	1	1	1	0	0	1	1	0	1	1	0	0	0	0	0	0	0	0	0	0	0	9
Teucrium chamaedrys L.	0	0	0	0	0	0	0	0	0	0	1	0	1	0	0	0	0	0	0	1	0	0	0	3
Teucrium scordium L.	0	0	0	0	0	1	0	0	0	0	0	0	0	0	0	0	0	0	0	0	0	0	0	1
Thalictrum flavum L.	0	0	0	0	1	0	0	0	0	0	0	0	0	0	0	0	0	0	0	0	0	0	0	1
Thelypteris palustris Schott	0	0	0	0	1	1	0	1	1	1	0	1	1	0	0	0	0	0	0	0	0	0	0	7
Thesium ramosum Hayne	0	0	0	0	0	1	0	0	0	0	0	0	0	0	0	0	0	0	0	0	0	1	0	2
Thladiantha dubia Bunge	1	0	0	0	0	0	0	1	0	0	0	0	0	0	0	0	0	0	0	0	0	0	0	2
Thlaspi arvense L.	0	0	0	0	0	0	0	0	0	0	1	0	0	0	0	0	0	0	0	0	0	0	0	1
Thlaspi perfoliatum L.	1	0	1	0	0	0	0	0	0	0	0	0	0	0	0	1	0	0	0	0	0	0	0	3
Thuja occidentalis L.	0	0	0	0	0	0	0	0	0	0	0	0	0	0	1	0	0	0	0	0	0	0	0	1
Thymus odoratissimus Mill.	0	0	0	1	0	0	0	0	1	0	0	0	0	0	0	0	0	0	0	0	0	0	0	2
Thymus pulegioides subsp. pannonicus (All.) Kerguélen	0	0	0	0	0	0	0	0	0	0	0	0	0	0	1	0	0	0	0	0	0	0	0	1
Tilia cordata Mill.	0	0	1	0	0	0	0	0	1	0	0	0	0	0	0	0	0	0	0	0	0	0	0	2
Tilia platyphyllos Scop.	1	1	1	0	0	0	0	0	0	1	1	1	1	0	1	1	0	0	0	0	0	0	0	9
Tilia tomentosa Moench	1	0	0	0	0	0	0	0	0	0	0	0	1	0	1	0	0	0	0	0	0	0	0	3
Tordylium maximum L.	0	0	0	0	0	0	0	0	0	0	0	0	0	1	0	0	0	0	0	0	0	0	0	1
Torilis arvensis (Huds.) Link	0	1	1	0	1	0	0	1	1	1	1	1	1	1	0	0	1	0	0	0	0	1	0	12
Torilis japonica DC.	0	0	1	0	0	0	0	0	0	0	1	0	1	0	0	0	0	0	0	0	0	0	0	3
Tradescantia virginiana L.	0	0	1	0	0	0	0	0	0	0	0	0	1	0	1	0	0	0	1	1	0	0	0	5
Tragopogon dubius Scop.	1	1	0	0	0	1	0	1	0	0	1	1	1	1	1	1	0	0	0	1	1	0	0	12
Tragopogon orientalis L.	1	0	1	1	1	0	0	1	1	1	1	0	1	1	1	1	1	0	0	1	1	1	1	17
Tragus racemosus (L.) All.	0	0	1	1	1	0	0	1	1	1	1	0	1	0	1	1	0	0	1	1	1	0	1	14
Tribulus terrestris L.	0	1	1	1	0	1	0	1	1	1	1	0	1	1	1	0	0	0	1	1	1	0	0	14
Trifolium arvense L.	1	1	0	0	0	0	0	0	0	0	0	0	0	0	1	1	0	0	0	0	0	0	0	4
Trifolium campestre Schreb.	0	1	0	0	0	0	0	0	0	0	1	0	0	1	1	0	0	0	0	0	0	0	0	4
Trifolium fragiferum L.	0	0	0	0	0	0	0	0	0	0	1	0	0	0	0	0	0	0	0	1	0	0	0	2
Trifolium incarnatum L.	0	0	0	0	0	0	0	0	0	0	0	0	0	0	0	0	0	0	0	0	0	0	1	1
Trifolium medium L.	0	0	0	0	0	0	0	0	0	0	0	1	0	0	0	0	0	0	0	0	0	0	0	1
Trifolium pratense L.	1	1	1	1	0	1	0	1	1	1	1	1	1	1	1	0	1	0	0	1	1	0	1	17
Trifolium repens L.	1	1	1	1	1	1	1	1	1	1	1	1	1	1	1	1	1	1	1	1	1	1	1	23
Tripidium ravennae (L.) H.Scholz	0	0	0	0	0	0	0	0	0	1	0	0	0	0	0	0	0	0	0	0	0	0	0	1
Tripleurospermum inodorum (L.) Sch.Bip.	0	1	1	0	1	1	0	1	1	1	1	0	1	1	1	0	0	0	0	1	0	0	0	12
Triticum aestivum L.	0	1	1	0	0	0	0	1	0	0	0	1	0	1	0	1	0	0	0	0	1	0	0	7
Tulipa gesneriana L.	0	0	0	0	0	0	0	0	1	0	0	0	0	0	0	0	0	0	0	0	0	0	0	1
Tussilago farfara L.	0	1	1	0	0	0	0	1	1	0	0	1	1	1	0	0	0	0	0	0	0	0	0	7
Typha latifolia L.	0	1	0	0	0	0	1	0	0	0	0	0	0	0	0	0	0	0	0	0	0	0	1	3
Ulmus laevis Pall.	1	1	1	0	0	0	0	0	1	0	1	1	1	0	0	0	0	0	0	0	0	0	0	7
Ulmus minor Mill.	1	1	1	1	1	1	1	1	1	1	1	1	1	1	1	1	1	1	1	1	1	1	0	22
Ulmus pumila L.	1	1	0	1	1	1	1	1	1	1	1	0	1	1	0	0	0	0	0	1	1	0	1	15
Urtica dioica L.	1	1	1	1	1	0	0	1	1	1	1	1	1	1	1	1	1	0	0	1	1	1	1	19
Urtica urens L.	1	0	0	0	1	0	0	0	0	0	0	0	1	0	0	0	0	0	0	0	0	0	0	3
Vaccaria hispanica (Mill.) Rauschert	0	0	0	0	0	0	0	0	0	0	0	0	1	0	0	0	0	0	0	0	0	0	0	1
Valeriana officinalis L.	0	0	1	0	0	0	0	0	0	0	0	0	0	0	0	0	0	0	0	0	0	0	0	1
Valerianella carinata Loisel.	0	0	0	0	0	0	0	0	0	0	1	0	0	1	0	0	0	0	0	1	0	0	0	3
Valerianella locusta (L.) Laterr.	1	0	1	0	0	1	1	1	0	0	0	0	0	1	1	1	0	0	0	0	0	0	0	8
Verbascum blattaria L.	0	0	0	1	0	0	0	0	0	1	0	0	1	1	0	0	0	0	0	0	0	0	1	5
Verbascum chaixii subsp. austriacum (Schott ex Roem. & Schult.) Hayek	0	0	0	0	0	0	0	0	0	0	0	1	0	0	0	0	0	0	0	0	0	0	0	1
Verbascum densiflorum Bertol.	0	0	0	0	0	0	0	0	0	0	0	0	0	0	0	0	0	1	0	0	0	0	0	1
Verbascum lychnitis L.	0	0	0	0	0	1	0	0	0	1	1	0	0	0	1	0	0	0	0	0	0	0	1	5
Verbascum phlomoides L.	0	1	1	1	1	0	0	1	1	1	1	1	1	1	1	1	1	0	1	1	1	0	1	18
Verbascum phoeniceum L.	0	0	0	0	0	1	0	0	1	0	0	0	0	0	0	0	0	0	0	0	0	0	0	2
Verbena bonariensis L.	1	1	1	0	1	0	0	1	0	0	0	0	1	0	0	0	0	0	0	0	0	0	0	6
Verbena officinalis L.	1	1	1	1	1	1	1	1	1	1	1	1	1	1	1	1	1	1	0	1	1	1	1	22
Veronica anagallis-aquatica L.	0	1	1	0	0	0	0	0	0	0	0	0	0	0	0	0	1	0	0	0	0	0	0	3
Veronica arvensis L.	1	1	1	0	1	1	1	1	1	1	1	1	1	1	1	1	0	0	0	1	0	0	0	16
Veronica austriaca L.	0	0	0	0	0	0	0	0	0	0	1	0	0	0	0	0	0	0	0	0	0	0	0	1
Veronica catenata Pennell	0	0	0	0	0	0	0	0	0	0	0	0	0	0	0	1	0	0	0	0	0	0	0	1
Veronica hederifolia L.	1	1	1	1	1	1	1	1	1	1	1	1	1	1	1	1	0	0	0	0	0	0	0	16
Veronica peregrina L.	0	0	1	0	0	0	0	0	0	0	0	0	0	1	0	0	0	0	0	0	0	0	0	2
Veronica persica Poir.	1	1	1	0	1	1	1	1	1	0	1	1	1	1	1	1	0	0	0	0	1	0	0	15
Veronica polita Fr.	1	1	1	0	1	1	1	0	1	0	1	1	0	1	1	1	0	0	0	1	0	0	0	13
Veronica praecox All.	0	0	0	0	0	0	0	0	0	0	0	0	0	0	1	0	0	0	0	0	0	0	0	1
Veronica prostrata L.	0	0	0	0	0	0	0	0	0	1	0	0	0	0	0	0	0	0	0	0	0	0	0	1
Veronica serpyllifolia L.	0	0	0	0	0	0	0	0	0	0	1	0	0	0	0	0	0	0	0	0	0	0	0	1
Veronica sublobata M.A.Fisch.	1	0	1	0	0	0	0	0	0	0	0	1	0	0	0	0	0	0	0	0	0	0	0	3
Veronica triloba (Opiz) Opiz	0	0	1	0	0	0	0	0	0	0	0	0	0	0	0	0	0	0	0	0	0	0	0	1
Veronica triphyllos L.	0	0	0	0	0	0	0	0	0	0	0	0	0	0	1	0	0	0	0	0	0	0	0	1
Viburnum lantana L.	0	0	1	0	0	1	0	0	0	1	0	1	0	0	1	0	0	0	0	0	0	0	0	5
Viburnum opulus L.	0	1	0	0	0	0	0	1	0	0	0	0	0	0	0	0	0	0	0	0	0	0	0	2
Viburnum rhytidophyllum Hemsl.	0	0	0	0	0	0	0	1	0	0	0	1	0	0	0	0	0	0	0	0	0	0	0	2
Vicia cracca L.	0	0	1	0	0	0	0	0	0	1	1	1	0	0	0	0	0	0	0	0	0	0	1	5
Vicia grandiflora Scop.	0	0	1	0	0	1	1	0	0	0	0	0	1	0	1	1	0	0	0	0	0	0	0	6
Vicia hirsuta (L.) Gray	1	0	1	0	0	0	0	1	0	0	1	0	1	1	1	1	0	0	0	1	0	0	0	9
Vicia lathyroides L.	1	0	0	1	0	0	0	0	1	1	1	0	0	0	0	0	0	0	0	0	0	0	0	5
Vicia sativa L.	1	1	1	0	1	1	1	1	0	0	1	1	1	1	1	0	0	0	0	1	0	0	0	13
Vicia sativa subsp. nigra (L.) Ehrh.	0	0	0	0	0	0	0	0	1	0	0	0	0	0	0	0	0	0	0	0	0	0	0	1
Vicia sepium L.	0	0	0	0	0	0	0	0	0	0	0	1	0	0	0	0	0	0	0	0	0	0	1	2
Vicia tenuifolia Roth	0	0	1	0	0	0	0	0	0	0	0	0	0	0	0	0	0	0	0	0	1	0	0	2
Vicia tetrasperma (L.) Schreb.	0	1	0	1	0	0	0	1	1	1	1	0	0	1	0	0	0	0	0	0	0	0	0	7
Vicia villosa Roth	0	1	0	1	0	1	0	1	1	1	0	1	1	1	0	0	0	0	0	1	0	0	0	10
Vinca major L.	1	0	1	0	0	0	0	0	0	0	1	1	0	1	1	1	0	0	0	0	0	0	0	7
Vinca minor L.	0	0	0	0	0	0	0	1	0	0	1	1	0	0	1	1	0	0	0	0	0	0	0	5
Vincetoxicum hirundinaria Medik.	0	0	0	0	0	0	0	0	0	0	1	0	0	0	0	0	0	0	0	0	0	0	0	1
Viola arvensis Murray	1	1	1	0	1	0	1	1	1	1	1	0	1	0	1	0	0	0	0	1	0	0	0	12
Viola hirta L.	0	0	0	0	0	0	0	0	1	0	0	0	0	0	1	0	0	0	0	0	0	0	0	2
Viola odorata L.	1	1	1	1	1	1	1	1	1	1	1	1	1	1	1	1	0	1	1	1	1	1	1	22
Viola reichenbachiana Jord. ex Boreau	1	0	1	0	0	0	0	0	1	0	1	1	0	0	1	0	0	0	0	0	0	0	0	6
Viola sororia Willd.	1	0	1	1	0	0	0	1	1	0	1	1	1	1	1	1	1	0	1	0	0	0	0	13
Viola tricolor L.	0	1	1	1	0	0	0	1	0	0	0	1	0	1	1	1	0	0	0	0	0	0	0	8
Viola wittrockiana Gams	0	0	0	0	0	0	0	0	0	0	0	0	1	0	0	0	0	0	0	0	0	0	0	1
Viscum album L.	0	0	1	0	0	0	0	0	0	0	1	1	0	0	0	0	0	0	0	0	0	0	0	3
Vitex agnus-castus L.	0	0	0	0	0	0	0	1	1	0	0	0	0	0	0	0	0	0	0	0	0	0	0	2
Vitis vinifera L.	1	0	1	0	0	0	0	0	0	0	1	0	1	1	1	0	1	0	1	0	1	1	0	10
Vulpia myuros (L.) C.C.Gmel.	1	1	1	0	0	1	0	1	1	1	1	0	1	1	1	0	0	0	0	1	0	0	1	13
Wisteria sinensis (Sims) DC.	1	0	0	0	0	0	0	0	0	1	1	0	0	0	0	0	0	0	0	0	0	0	0	3
Xanthium saccharatum Wallr. & Widder	0	0	0	0	0	0	0	0	0	0	1	0	0	0	0	0	0	0	0	0	0	0	0	1
Xanthium strumarium L.	0	0	0	0	0	0	0	0	0	0	0	0	0	0	0	0	0	0	0	0	1	0	0	1
Yucca filamentosa L.	0	0	0	0	0	0	0	0	0	0	0	0	0	0	0	0	0	0	1	0	0	0	0	1
Zea mays L.	0	0	0	0	0	0	0	0	0	0	0	0	1	0	0	0	0	0	0	1	1	0	0	3
Zinnia elegans L.	0	0	0	0	0	0	0	0	0	0	0	0	1	0	0	0	0	0	0	0	0	0	0	1
Total	281	336	448	256	206	200	122	344	385	234	482	368	337	337	310	228	126	60	128	209	246	172	187
